# Supplementary material for: Cystatin C loaded in brain-derived extracellular vesicles rescues synapses after ischemic insult in vitro and in vivo
Source: Cell Mol Life Sci. 2024 May 20;81(1):224. doi: 10.1007/s00018-024-05266-4 (PMC11106054; doi:10.1007/s00018-024-05266-4)
Supplement: Supplementary file 2 — Supplementary file2 (XLSX 2139 KB) [file 18_2024_5266_MOESM2_ESM.xlsx]

## Sheet: Info
Description
Sheet	Content
24h	Protein abaundance 24h after stroke
4d	Protein abaundance 4d after stroke
7d	Protein abaundance 7d after stroke
eEVs and cEVs after tMCAO	Protein abaundance in blindstudy
Significant Proteins	Significantly differetial abudant proteins (p-value < 0.05, log2 FC > 0.58 or < -0.58)
ID	Corresponding Raw File ID
Legend Student's T-test:
p-value	Log2 difference
p-Value significant between (p-value <0.05)	Log 2 difference > 0.58. The Protein is at least 1.5 times higher abundsant in the first testing group
	Log 2 difference < - 0.58. The Protein is at least 1.5 times higher abundsant in the second testing group

## Sheet: 24h
Protein information				Normalized Protein abundance (log2)									Statistics
Gene	Accession	Description	Sample ID	Sham1	Sham2	Sham3	Sham4	Stroke1	Stroke2	Stroke3	Stroke4		P-Value, Students T-test Sham vs Stroke	Log2 mean difference T-test Sham vs Stroke
			Phenotype	sham	sham	sham	sham	stroke	stroke	stroke	stroke
Sptan1	P16546	Spectrin alpha chain, non-erythrocytic 1 [OS=Mus musculus]		7.49614	7.83523	8.08417	7.44575	8.1366	8.26811	8.29994	7.75541		0.0868832	0.399692
Sptbn1	Q62261	Spectrin beta chain, non-erythrocytic 1 [OS=Mus musculus]		6.71434	6.94156	7.1655	6.36416	7.36446	7.26846	7.47008	6.86085		0.0861331	0.444573
Bsn	O88737	Protein bassoon [OS=Mus musculus]		5.97203	6.09233	6.54043	5.80063	6.00315	6.11437	6.2836	6.08322		0.910745	0.019732
Cltc	Q68FD5	Clathrin heavy chain 1 [OS=Mus musculus]		7.74783	7.91979	8.26123	7.56244	8.19875	8.35205	8.03956	8.13981		0.105041	0.309719
Plec	Q9QXS1	Plectin [OS=Mus musculus]		5.09006	5.1738	5.3322	4.51624	4.78849	5.01866	4.9724	5.16581		0.836886	-0.0417337
Dync1h1	Q9JHU4	Cytoplasmic dynein 1 heavy chain 1 [OS=Mus musculus]		4.67006	4.77291	5.13079	4.40331	5.4422	5.39535	5.30416	4.84701		0.0481111	0.502913
Atp1a3	Q6PIC6	Sodium/potassium-transporting ATPase subunit alpha-3 [OS=Mus musculus]		7.46401	7.90762	8.30364	7.23955	8.4248	8.45191	8.49122	7.99364		0.0594776	0.611688
Pclo	Q9QYX7	Protein piccolo [OS=Mus musculus]		4.54833	4.77808	5.20298	4.04081	4.57941	4.63451	4.96559	4.70042		0.77316	0.0774341
Ank2	Q8C8R3	Ankyrin-2 [OS=Mus musculus]		4.39276	4.79274	5.21237	4.29173	5.10779	4.92696	5.29522	5.06126		0.105513	0.42541
Atp1a2	Q6PIE5	Sodium/potassium-transporting ATPase subunit alpha-2 [OS=Mus musculus]		8.86898	9.15621	9.23089	8.63828	9.35005	9.34185	9.29902	9.0133		0.129715	0.277463
Aco2	Q99KI0	Aconitate hydratase, mitochondrial [OS=Mus musculus]		7.37903	7.43942	7.60935	6.55133	7.80005	7.68052	7.52709	7.50817		0.169487	0.384173
Myh10	Q61879	Myosin-10 [OS=Mus musculus]		3.37405	3.66785	3.97398	3.06607	4.12402	4.15752	4.44025	3.84807		0.0350178	0.621976
Atp1a1	Q8VDN2	Sodium/potassium-transporting ATPase subunit alpha-1 [OS=Mus musculus]		6.44376	6.77036	7.05185	6.5594	7.2005	7.12152	7.16286	6.83751		0.0545282	0.374254
Actb	P60710	Actin, cytoplasmic 1 [OS=Mus musculus]		9.07833	9.38148	9.74413	8.98406	9.79707	9.4851	10.0018	9.46003		0.120827	0.389002
Tubb2a	Q7TMM9	Tubulin beta-2A chain [OS=Mus musculus]		5.86569	6.24417	6.66868	5.79292	6.78053	6.6448	7.12792	6.46125		0.0474041	0.610761
Dnm1	P39053	Dynamin-1 [OS=Mus musculus]		6.4374	6.81372	7.08447	6.26081	7.07721	7.05062	7.12603	6.93909		0.0798171	0.399137
Tubb2b	Q9CWF2	Tubulin beta-2B chain [OS=Mus musculus]		1.87509	2.56644	1.75625	1.34172	2.02459	2.40498	2.73988	2.50879		0.119668	0.534685
Tubb5	P99024	Tubulin beta-5 chain [OS=Mus musculus]		7.72587	8.92057	9.26431	7.64573	9.63431	9.21808	9.87259	8.53144		0.117536	0.924985
Hk1	P17710	Hexokinase-1 [OS=Mus musculus]		7.30857	7.50492	7.83198	6.98031	7.82533	7.86663	7.67891	7.52233		0.15492	0.31685
Dmxl2	Q8BPN8	DmX-like protein 2 [OS=Mus musculus]		4.23392	4.49615	4.81235	3.80098	4.71852	4.75823	4.43402	4.58426		0.250126	0.287909
Atp2b2	Q9R0K7	Plasma membrane calcium-transporting ATPase 2 [OS=Mus musculus]		5.63132	5.97573	6.21835	5.86627	6.51077	6.56085	6.38633	5.97315		0.0527954	0.434857
Nsf	P46460	Vesicle-fusing ATPase [OS=Mus musculus]		6.32174	6.58743	7.031	6.12778	7.06344	7.00186	7.10372	6.6476		0.0959943	0.437167
Stxbp1	O08599	Syntaxin-binding protein 1 [OS=Mus musculus]		7.12321	7.44603	8.03561	7.72867	8.29313	8.02474	8.32712	7.76033		0.0702662	0.517949
Pkm	P52480	Pyruvate kinase PKM [OS=Mus musculus]		6.80178	7.05697	7.57392	6.81482	7.73199	7.55036	7.65254	7.27388		0.0550209	0.49032
Tubb4b	P68372	Tubulin beta-4B chain [OS=Mus musculus]		4.22025	4.84667	5.8671	3.80176	6.29636	5.91662	6.76905	5.1041		0.057505	1.33759
Map1b	P14873	Microtubule-associated protein 1B [OS=Mus musculus]		3.44381	4.04867	4.24463	3.24748	4.30449	4.40194	4.34242	3.90813		0.110112	0.493101
Tubb3	Q9ERD7	Tubulin beta-3 chain [OS=Mus musculus]		4.37196	4.81714	5.27584	4.27001	5.59704	5.58068	6.13761	5.10762		0.0254574	0.922
Atp5f1b	P56480	ATP synthase subunit beta, mitochondrial [OS=Mus musculus]		8.00371	8.08438	8.50978	7.59339	8.78242	8.34167	8.47849	8.08234		0.167276	0.373416
Atp5f1a	Q03265	ATP synthase subunit alpha, mitochondrial [OS=Mus musculus]		8.08848	7.88442	8.50614	7.78413	8.56831	8.30318	8.04198	7.90553		0.54542	0.138958
Hspd1	P63038	60 kDa heat shock protein, mitochondrial [OS=Mus musculus]		6.68995	6.78176	7.04656	5.84132	6.95118	6.71026	6.96154	6.94072		0.303639	0.301029
Dpysl2	O08553	Dihydropyrimidinase-related protein 2 [OS=Mus musculus]		7.41162	7.82184	8.19407	7.37715	8.32352	8.3181	8.734	7.91994		0.0500574	0.622723
Atp6v1a	P50516	V-type proton ATPase catalytic subunit A [OS=Mus musculus]		6.80216	7.01749	7.39039	6.49947	7.42782	7.43032	7.53066	7.2459		0.049863	0.481294
Hspa8	P63017	Heat shock cognate 71 kDa protein [OS=Mus musculus]		7.3068	7.48316	7.83559	7.16859	8.04171	7.9098	7.98425	7.69213		0.0308213	0.458435
Atp6v1b2	P62814	V-type proton ATPase subunit B, brain isoform [OS=Mus musculus]		6.24907	6.59646	7.04476	6.16653	7.14909	7.00951	7.08712	6.57062		0.115259	0.439881
Eno1	P17182	Alpha-enolase [OS=Mus musculus]		7.07112	7.24484	7.41523	6.91866	7.56018	7.52949	7.22157	7.14952		0.22573	0.202724
Aldoa	P05064	Fructose-bisphosphate aldolase A [OS=Mus musculus]		7.56102	7.64759	7.97948	6.60543	7.94026	8.0235	8.29793	7.77007		0.125978	0.559564
Atp2b1	G5E829	Plasma membrane calcium-transporting ATPase 1 [OS=Mus musculus]		4.90547	5.2499	5.49222	4.63827	5.38434	5.26247	5.38513	4.95283		0.445133	0.174725
Tubb4a	Q9D6F9	Tubulin beta-4A chain [OS=Mus musculus]		3.10624	3.7544	4.72253	3.26426	5.60035	4.84934	5.90345	4.40916		0.0252624	1.47872
Myo5a	Q99104	Unconventional myosin-Va [OS=Mus musculus]		3.8761	4.07903	4.46295	3.56429	4.38461	4.42348	4.63642	4.30291		0.0708978	0.441261
Immt	Q8CAQ8	MICOS complex subunit Mic60 [OS=Mus musculus]		5.04853	5.26823	5.5235	4.56748	5.585	5.23653	5.48651	5.31782		0.211423	0.304532
Dlg4	Q62108	Disks large homolog 4 [OS=Mus musculus]		5.55897	6.13968	6.09688	5.46709	5.88805	6.01012	5.60172	5.8123		0.951569	0.012393
Opa1	P58281	Dynamin-like 120 kDa protein, mitochondrial [OS=Mus musculus]		4.46166	4.67083	4.82241	3.87575	4.80041	4.85353	4.89048	4.83934		0.111766	0.388278
Ap2b1	Q9DBG3	AP-2 complex subunit beta [OS=Mus musculus]		5.42482	5.69357	5.98856	4.93761	5.78197	5.90699	5.7832	5.61389		0.302972	0.260372
Syngap1	F6SEU4	Ras/Rap GTPase-activating protein SynGAP [OS=Mus musculus]		4.67719	4.69393	5.387	5.56531	5.28251	5.03985	5.0445	4.83319		0.905358	-0.0308423
Ap2a1	P17426	AP-2 complex subunit alpha-1 [OS=Mus musculus]		5.94706	6.03527	6.30087	5.79293	6.40875	6.37565	6.12749	6.0882		0.137534	0.230989
Ncam1	P13595	Neural cell adhesion molecule 1 [OS=Mus musculus]		5.35952	5.56015	5.63601	4.60627	5.48996	5.59588	5.62432	5.37775		0.375725	0.231491
Tuba1a	P68369	Tubulin alpha-1A chain [OS=Mus musculus]		8.25313	8.51752	8.80247	8.18607	9.0923	8.97901	9.13573	8.54239		0.0436582	0.497561
Hsp90aa1	P07901	Heat shock protein HSP 90-alpha [OS=Mus musculus]		5.29653	5.54815	5.93312	5.05079	6.04396	6.01616	6.08008	5.54797		0.0856955	0.464894
Synj1	Q8CHC4	Synaptojanin-1 [OS=Mus musculus]		4.88005	4.87753	5.14402	4.65951	4.96816	5.16006	5.10261	4.97533		0.192794	0.161266
Camk2a	P11798	Calcium/calmodulin-dependent protein kinase type II subunit alpha [OS=Mus musculus]		7.81849	8.15143	8.45287	7.87992	7.82144	7.92448	8.02739	7.82867		0.29555	-0.175185
Tuba4a	P68368	Tubulin alpha-4A chain [OS=Mus musculus]		5.52546	6.08087	6.1502	5.63767	6.53774	6.56169	6.7547	6.02002		0.0313597	0.619987
Uba1	Q02053	Ubiquitin-like modifier-activating enzyme 1 [OS=Mus musculus]		4.19887	4.448	4.78792	4.15624	5.0842	4.90116	5.09924	4.55134		0.0381666	0.511225
Srcin1	Q9QWI6	SRC kinase signaling inhibitor 1 [OS=Mus musculus]		4.31401	4.51775	4.87783	3.46676	4.35961	4.31302	4.63303	4.59362		0.581294	0.18073
Ap2a2	P17427	AP-2 complex subunit alpha-2 [OS=Mus musculus]		4.54561	4.50692	5.10341	4.508	5.21406	5.22363	4.69009	4.82613		0.157138	0.322491
Tuba1c	P68373	Tubulin alpha-1C chain [OS=Mus musculus]		2.79952	1.81245	1.73079	3.28718	2.58026	3.63023	2.68878	2.39455		0.410265	0.415973
Gapdh	P16858	Glyceraldehyde-3-phosphate dehydrogenase [OS=Mus musculus]		7.09677	7.25153	7.85044	6.89845	7.92182	7.80348	8.11926	7.29701		0.107112	0.511094
Eno2	P17183	Gamma-enolase [OS=Mus musculus]		5.69557	5.89528	6.24039	5.07925	6.05585	5.99848	6.62317	6.10882		0.148599	0.468955
Ndufs1	Q91VD9	NADH-ubiquinone oxidoreductase 75 kDa subunit, mitochondrial [OS=Mus musculus]		5.3937	5.35056	5.64237	4.48006	5.81134	5.68753	5.54946	5.41611		0.186441	0.399439
Snap25	P60879	Synaptosomal-associated protein 25 [OS=Mus musculus]		5.52153	5.92116	6.59457	5.30093	6.98465	6.57024	7.55059	6.15261		0.0548509	0.979974
Atp2a2	O55143	Sarcoplasmic/endoplasmic reticulum calcium ATPase 2 [OS=Mus musculus]		3.85024	4.37193	4.67731	3.9413	4.78309	4.88354	4.94235	4.19618		0.105763	0.491098
Syn1	O88935	Synapsin-1 [OS=Mus musculus]		7.40607	7.65089	8.11127	7.13286	7.84757	7.83879	7.93345	7.79658		0.231782	0.278823
Map1a	Q9QYR6	Microtubule-associated protein 1A [OS=Mus musculus]		2.91321	3.46804	3.71623	2.34555	3.66151	3.68125	4.02466	3.51465		0.108746	0.609759
Map6	Q7TSJ2	Microtubule-associated protein 6 [OS=Mus musculus]		4.61298	4.74627	5.26439	4.02585	5.01414	5.03702	5.39121	4.709		0.243299	0.375473
Ywhaz	P63101	14-3-3 protein zeta/delta [OS=Mus musculus]		7.15636	7.34739	7.57309	7.157	7.68767	7.67552	7.75308	7.5416		0.0167891	0.356006
Mdh2	P08249	Malate dehydrogenase, mitochondrial [OS=Mus musculus]		7.93082	8.23	8.66579	7.83669	8.59951	8.50599	8.47601	8.43626		0.124619	0.338617
Septin7	O55131	Septin-7 [OS=Mus musculus]		4.7768	5.24005	5.71645	4.43979	5.86921	5.72048	6.22457	5.6326		0.0372429	0.818444
Atp2b4	Q6Q477	Plasma membrane calcium-transporting ATPase 4 [OS=Mus musculus]		2.98419	3.18286	3.49388	2.6	3.52228	3.39535	3.45689	3.28517		0.121347	0.349689
Syt1	P46096	Synaptotagmin-1 [OS=Mus musculus]		5.60131	5.70207	6.27332	5.49762	6.39838	6.26103	6.41711	5.80162		0.0919838	0.450956
Hsp90ab1	P11499	Heat shock protein HSP 90-beta [OS=Mus musculus]		3.64143	4.03798	3.96157	3.39143	4.55667	4.43506	4.39229	4.07255		0.0156633	0.606038
Dlg2	Q91XM9	Disks large homolog 2 [OS=Mus musculus]		4.29546	4.50478	4.89629	3.84863	4.36506	4.58043	4.66512	4.55461		0.520558	0.155015
Gdi1	P50396	Rab GDP dissociation inhibitor alpha [OS=Mus musculus]		3.99162	4.30221	4.98996	3.96608	5.21136	5.09981	5.24577	4.66584		0.0346682	0.743228
Vcp	Q01853	Transitional endoplasmic reticulum ATPase [OS=Mus musculus]		3.65243	3.52369	4.2664	3.33958	4.48046	4.22355	4.67799	3.84559		0.0637955	0.611371
Slc25a12	Q8BH59	Electrogenic aspartate/glutamate antiporter SLC25A12, mitochondrial [OS=Mus musculus]		5.82011	5.78774	5.92746	5.30847	6.05425	5.96786	5.56604	5.81825		0.450099	0.140656
Gpd2	Q64521	Glycerol-3-phosphate dehydrogenase, mitochondrial [OS=Mus musculus]		4.36306	4.60293	4.96952	3.9479	5.00239	4.86323	4.54866	4.71096		0.2356	0.310457
Syn2	Q64332	Synapsin-2 [OS=Mus musculus]		5.69536	5.88126	6.05322	5.58263	6.31477	6.28593	6.21976	6.19652		0.00565006	0.451128
Camk2b	P28652	Calcium/calmodulin-dependent protein kinase type II subunit beta [OS=Mus musculus]		5.0805	5.62466	6.16985	5.41644	5.58186	5.39551	5.85439	4.93306		0.675675	-0.131659
Ckb	Q04447	Creatine kinase B-type [OS=Mus musculus]		6.16142	6.3257	6.66366	6.15739	7.38548	7.00741	7.11851	6.43956		0.0292498	0.660696
Map2	P20357	Microtubule-associated protein 2 [OS=Mus musculus]		3.40637	4.02862	4.28622	3.38972	3.54919	3.82808	4.10726	3.7175		0.931502	0.0227747
Ctnna2	Q61301	Catenin alpha-2 [OS=Mus musculus]		4.2593	3.77053	3.81343	4.2426	3.59252	3.61777	3.24747	3.60987		0.0199384	-0.504556
Actn1	Q7TPR4	Alpha-actinin-1 [OS=Mus musculus]		3.75336	4.20476	4.44937	3.41569	4.51376	4.54436	4.91381	4.03374		0.111728	0.545625
Atp6v0a1	Q9Z1G4	V-type proton ATPase 116 kDa subunit a 1 [OS=Mus musculus]		5.49758	5.74611	6.2281	5.15742	6.14458	6.12186	6.22076	5.82729		0.131402	0.421322
Actc1	P68033	Actin, alpha cardiac muscle 1 [OS=Mus musculus]		NaN	-0.929239	1.4107	NaN	2.718	2.07753	1.75347	-0.720015		0.414496	1.21651
Fasn	P19096	Fatty acid synthase [OS=Mus musculus]		2.13578	2.03791	2.80143	1.58525	2.71529	2.90559	2.83581	2.372		0.0870056	0.567084
Slc25a4	P48962	ADP/ATP translocase 1 [OS=Mus musculus]		7.86862	7.72783	7.59563	7.49721	7.86745	7.94739	7.24161	7.59023		0.95444	-0.0106502
Septin11	Q8C1B7	Septin-11 [OS=Mus musculus]		4.77416	5.2259	5.70482	4.28069	5.65544	5.82332	5.79158	5.2432		0.106403	0.631988
Cntn1	P12960	Contactin-1 [OS=Mus musculus]		5.12649	5.26953	5.40609	4.54968	5.44172	5.56195	5.82455	5.44724		0.0605764	0.480918
Wdr7	Q920I9	WD repeat-containing protein 7 [OS=Mus musculus]		3.62532	3.75676	4.31201	3.65134	3.82489	4.12686	3.77815	4.10147		0.535661	0.121484
Pacsin1	Q61644	Protein kinase C and casein kinase substrate in neurons protein 1 [OS=Mus musculus]		4.85565	5.18451	5.40352	4.92446	5.79041	5.71961	5.61992	5.1039		0.0584128	0.466424
Gls	D3Z7P3	Glutaminase kidney isoform, mitochondrial [OS=Mus musculus]		4.70612	4.98281	5.36155	4.55263	5.61562	5.42159	5.06049	5.08676		0.126257	0.395335
Glud1	P26443	Glutamate dehydrogenase 1, mitochondrial [OS=Mus musculus]		4.99817	5.33753	5.70679	4.35755	6.0821	5.67776	5.55231	5.33164		0.137211	0.560944
Ppp2r1a	Q76MZ3	Serine/threonine-protein phosphatase 2A 65 kDa regulatory subunit A alpha isoform [OS=Mus musculus]		4.10833	4.32336	5.0727	4.15817	5.17444	5.13437	5.32329	4.56542		0.0634318	0.633739
Cadps	Q80TJ1	Calcium-dependent secretion activator 1 [OS=Mus musculus]		4.06816	3.99908	4.45937	3.56436	4.36056	4.30626	4.51743	4.13547		0.174635	0.307188
Ogdh	Q60597	2-oxoglutarate dehydrogenase complex component E1 [OS=Mus musculus]		4.61969	4.61361	4.90242	4.05388	5.18781	4.93012	4.72757	4.88275		0.10532	0.384662
Gpi	P06745	Glucose-6-phosphate isomerase [OS=Mus musculus]		3.99959	4.32089	4.81603	3.73684	5.03991	5.14875	5.225	4.69343		0.0209527	0.808434
Pgk1	P09411	Phosphoglycerate kinase 1 [OS=Mus musculus]		5.24542	5.91682	6.33837	5.31386	6.55863	6.44198	6.62306	6.06702		0.0467668	0.719056
Acta1	P68134	Actin, alpha skeletal muscle [OS=Mus musculus]		NaN	NaN	NaN	NaN	NaN	NaN	NaN	NaN		NaN	0
Gnao1	P18872	Guanine nucleotide-binding protein G(o) subunit alpha [OS=Mus musculus]		6.86001	7.13961	7.32555	6.69546	7.66159	7.57476	7.73974	7.24464		0.0213555	0.550021
Hspa4	Q61316	Heat shock 70 kDa protein 4 [OS=Mus musculus]		3.37707	3.57495	4.05446	2.90152	4.08156	4.05985	4.03369	3.66103		0.111832	0.482032
Vdac1	Q60932	Voltage-dependent anion-selective channel protein 1 [OS=Mus musculus]		7.0386	7.31777	7.48142	6.63088	7.49372	7.37897	7.10559	7.29136		0.362692	0.200241
Pfkp	Q9WUA3	ATP-dependent 6-phosphofructokinase, platelet type [OS=Mus musculus]		3.53794	3.9148	4.22263	3.24965	4.52699	4.18884	4.31259	3.95041		0.0806604	0.513448
Ckmt1	P30275	Creatine kinase U-type, mitochondrial [OS=Mus musculus]		5.66458	5.98733	6.34937	5.47637	6.17676	6.16653	5.90203	6.14894		0.301225	0.229151
Got2	P05202	Aspartate aminotransferase, mitochondrial [OS=Mus musculus]		6.84445	7.01325	7.2587	6.69481	7.36484	7.26023	6.75972	6.99711		0.462984	0.142673
Oxr1	Q4KMM3	Oxidation resistance protein 1 [OS=Mus musculus]		3.44189	3.63194	4.17529	2.64623	3.91988	3.83834	4.32726	3.81272		0.189591	0.500711
Dnm3	Q8BZ98	Dynamin-3 [OS=Mus musculus]		3.32758	3.53472	3.50544	2.8991	3.58792	3.78979	3.19312	3.6694		0.259252	0.243348
Hspa9	P38647	Stress-70 protein, mitochondrial [OS=Mus musculus]		4.76315	4.91587	5.13473	4.46032	5.39978	5.10685	5.08718	5.09435		0.0702148	0.353522
Shank3	Q4ACU6	SH3 and multiple ankyrin repeat domains protein 3 [OS=Mus musculus]		3.27981	3.33614	3.60191	2.82211	2.58418	2.90499	3.05346	2.86969		0.0752169	-0.406913
Stx1b	P61264	Syntaxin-1B [OS=Mus musculus]		5.74667	5.82706	6.09349	5.58198	6.25041	6.33422	6.35744	5.8348		0.0565598	0.381921
Septin5	Q9Z2Q6	Septin-5 [OS=Mus musculus]		5.01091	5.23922	5.59187	4.69667	5.74411	5.5938	6.15393	5.4074		0.0537743	0.590143
Ap1b1	O35643	AP-1 complex subunit beta-1 [OS=Mus musculus]		2.69846	2.65412	3.15238	2.31328	3.00751	3.3103	2.96033	2.44995		0.394477	0.227458
Uqcrc1	Q9CZ13	Cytochrome b-c1 complex subunit 1, mitochondrial [OS=Mus musculus]		5.90074	6.09397	6.38248	5.66404	6.70851	6.49851	6.05849	6.29982		0.113684	0.381028
Sdha	Q8K2B3	Succinate dehydrogenase [ubiquinone] flavoprotein subunit, mitochondrial [OS=Mus musculus]		4.72811	4.8023	5.27706	4.58249	5.22249	5.25875	4.82136	4.94123		0.29099	0.213467
Dnm1l	Q8K1M6	Dynamin-1-like protein [OS=Mus musculus]		3.45817	3.79744	4.25283	3.48466	4.04343	4.01455	4.27926	4.11782		0.108935	0.365489
Tufm	Q8BFR5	Elongation factor Tu, mitochondrial [OS=Mus musculus]		4.7811	4.87994	5.16462	4.17883	5.2489	5.24096	4.81091	4.84519		0.279097	0.285368
Crmp1	P97427	Dihydropyrimidinase-related protein 1 [OS=Mus musculus]		4.55008	4.61475	5.13936	4.50835	5.17029	5.21911	5.42739	4.89838		0.0406571	0.475659
Plcb1	Q9Z1B3	1-phosphatidylinositol 4,5-bisphosphate phosphodiesterase beta-1 [OS=Mus musculus]		2.65961	2.75624	3.06489	1.82694	2.86463	3.28963	3.42452	2.91209		0.117274	0.545798
Aldoc	P05063	Fructose-bisphosphate aldolase C [OS=Mus musculus]		5.44738	5.6377	5.95655	5.19282	5.84542	5.97644	5.55858	5.92293		0.200617	0.267227
Nfasc	Q810U3	Neurofascin [OS=Mus musculus]		4.32428	4.3512	4.74602	3.86488	4.48813	4.57384	4.6728	4.52798		0.234073	0.244092
Ptprs	B0V2N1	Receptor-type tyrosine-protein phosphatase S [OS=Mus musculus]		2.18113	2.67339	2.60136	1.50563	2.78162	2.94445	2.73123	2.86425		0.0731137	0.590011
Epb41l3	Q9WV92	Band 4.1-like protein 3 [OS=Mus musculus]		3.1582	3.55596	3.91362	2.91504	4.19908	4.22265	4.06273	3.59245		0.0535641	0.633521
Tpi1	P17751	Triosephosphate isomerase [OS=Mus musculus]		6.39292	6.6591	6.95148	5.96338	6.83229	6.94918	7.06006	6.76471		0.111378	0.40984
Napb	P28663	Beta-soluble NSF attachment protein [OS=Mus musculus]		4.37972	4.55281	5.22633	4.10386	5.5314	5.46504	5.58665	4.89089		0.031722	0.802813
Pfkm	P47857	ATP-dependent 6-phosphofructokinase, muscle type [OS=Mus musculus]		3.86219	3.60157	3.90074	3.92869	4.14657	4.14921	3.72779	3.51768		0.734546	0.0620146
Ppfia3	P60469	Liprin-alpha-3 [OS=Mus musculus]		3.08191	3.15917	3.23162	3.3698	3.17576	3.38985	3.0719	2.88595		0.536313	-0.0797615
Macf1	Q9QXZ0	Microtubule-actin cross-linking factor 1, isoforms 1/2/3/4 [OS=Mus musculus]		1.39054	1.07965	1.38325	3.23854	0.989513	0.930176	1.345	1.18573		0.237085	-0.660388
Ywhae	P62259	14-3-3 protein epsilon [OS=Mus musculus]		4.32049	4.91076	5.37798	4.28267	5.51917	5.36273	5.25636	4.66821		0.186219	0.478645
Actn4	P57780	Alpha-actinin-4 [OS=Mus musculus]		1.17988	1.65898	1.97874	0.331924	2.1784	2.34453	2.37576	1.27065		0.139374	0.754956
Got1	P05201	Aspartate aminotransferase, cytoplasmic [OS=Mus musculus]		5.48586	5.77525	5.97765	5.18718	5.86802	5.82006	6.02219	5.74641		0.206536	0.257685
Baiap2	Q8BKX1	Brain-specific angiogenesis inhibitor 1-associated protein 2 [OS=Mus musculus]		4.19488	4.45999	4.61652	4.11506	4.30037	4.66321	4.32016	4.25284		0.810287	0.0375309
Ppp3ca	P63328	Protein phosphatase 3 catalytic subunit alpha [OS=Mus musculus]		5.49482	5.88979	6.2067	5.40171	6.13409	6.16306	6.28348	5.81313		0.148488	0.350184
Septin8	Q8CHH9	Septin-8 [OS=Mus musculus]		3.35466	3.87293	4.21046	3.10454	3.96141	4.22974	4.50249	3.5978		0.215223	0.43721
Acly	Q91V92	ATP-citrate synthase [OS=Mus musculus]		3.08419	3.28755	3.69223	2.48667	3.71006	3.57763	3.88054	3.34424		0.125237	0.490457
Pgam1	Q9DBJ1	Phosphoglycerate mutase 1 [OS=Mus musculus]		4.5702	5.0008	5.31422	4.53394	5.45293	5.49031	5.59561	5.28528		0.0224962	0.601245
Dpysl3	Q62188	Dihydropyrimidinase-related protein 3 [OS=Mus musculus]		2.65942	3.10777	3.43413	2.00221	3.72918	3.43743	4.00851	3.2174		0.0656308	0.797248
Acat1	Q8QZT1	Acetyl-CoA acetyltransferase, mitochondrial [OS=Mus musculus]		4.70023	4.84011	5.08943	3.49334	4.89029	4.80102	4.80851	4.9116		0.40069	0.32208
Rtn4	Q99P72	Reticulon-4 [OS=Mus musculus]		3.07096	3.63035	3.98733	2.27849	3.69186	3.96399	4.25106	3.61909		0.160146	0.639719
Aak1	Q3UHJ0	AP2-associated protein kinase 1 [OS=Mus musculus]		3.21706	3.3443	3.63898	2.56711	3.68014	3.67337	3.53358	3.32826		0.183423	0.361977
Pc	Q05920	Pyruvate carboxylase, mitochondrial [OS=Mus musculus]		4.22567	4.08658	4.23866	3.73627	4.04139	4.05342	3.80109	4.04848		0.541093	-0.085701
Abat	P61922	4-aminobutyrate aminotransferase, mitochondrial [OS=Mus musculus]		3.44148	3.47214	3.90788	2.73038	4.3911	4.15686	3.92544	3.99246		0.033254	0.728499
Ap2m1	P84091	AP-2 complex subunit mu [OS=Mus musculus]		5.2234	5.22501	5.41415	5.41517	5.39735	5.55496	5.37661	5.25727		0.384625	0.0771132
Tubb6	Q922F4	Tubulin beta-6 chain [OS=Mus musculus]		NaN	NaN	NaN	NaN	NaN	NaN	NaN	NaN		NaN	0
Sh3gl2	Q62420	Endophilin-A1 [OS=Mus musculus]		4.14642	4.34505	5.56117	4.44719	6.03789	5.45097	5.98215	4.61965		0.097446	0.897708
Gdi2	Q61598	Rab GDP dissociation inhibitor beta [OS=Mus musculus]		2.03524	2.70777	3.33049	2.19851	3.78566	3.53056	3.78998	2.97571		0.0342039	0.952474
Tomm70	Q9CZW5	Mitochondrial import receptor subunit TOM70 [OS=Mus musculus]		4.08942	4.18664	4.62702	3.73105	4.58441	4.38945	4.52369	4.27963		0.196319	0.285759
Hspa5	P20029	Endoplasmic reticulum chaperone BiP [OS=Mus musculus]		2.44599	3.20375	3.59857	1.85126	3.68381	3.43933	3.36254	2.80508		0.251543	0.547796
Hsph1	Q61699	Heat shock protein 105 kDa [OS=Mus musculus]		2.03112	2.59743	3.15198	1.2374	3.29862	3.11694	3.32416	2.88769		0.0759362	0.902369
Rph3a	P47708	Rabphilin-3A [OS=Mus musculus]		3.72442	3.99122	4.35348	3.46387	4.20531	4.09725	4.65158	4.23986		0.115375	0.415254
Gria2	P23819	Glutamate receptor 2 [OS=Mus musculus]		3.21601	3.3562	3.00741	3.08862	3.39038	3.462	2.46187	3.03587		0.752428	-0.0795312
Slc12a5	Q91V14	Solute carrier family 12 member 5 [OS=Mus musculus]		4.15669	4.19156	4.41878	4.16981	4.60909	4.8707	4.06339	4.06824		0.454764	0.168645
Slc25a5	P51881	ADP/ATP translocase 2 [OS=Mus musculus]		5.60928	5.62989	5.48793	5.21192	5.78372	5.57804	5.19074	5.45422		0.917606	0.0169244
Caskin1	Q6P9K8	Caskin-1 [OS=Mus musculus]		1.87655	2.04501	2.74198	1.24068	1.9474	2.21253	2.57944	2.36079		0.407581	0.298986
Cacna2d1	O08532	Voltage-dependent calcium channel subunit alpha-2/delta-1 [OS=Mus musculus]		3.12913	3.14947	3.54406	2.3021	3.59317	3.54922	3.49184	3.64661		0.0864639	0.539022
Dld	O08749	Dihydrolipoyl dehydrogenase, mitochondrial [OS=Mus musculus]		5.0237	4.83483	5.33809	4.12666	5.24792	5.19593	4.89139	5.22219		0.296418	0.308538
Pygb	Q8CI94	Glycogen phosphorylase, brain form [OS=Mus musculus]		3.14961	3.15987	3.6575	3.06678	3.3908	3.8747	3.14714	3.56023		0.292881	0.234781
Pdha1	P35486	Pyruvate dehydrogenase E1 component subunit alpha, somatic form, mitochondrial [OS=Mus musculus]		4.69973	4.87929	5.52406	4.77995	5.73841	5.44262	5.25426	5.02733		0.152206	0.394893
Septin6	Q9R1T4	Septin-6 [OS=Mus musculus]		3.3708	4.07888	4.33703	3.23046	4.16662	4.14247	4.58984	4.07715		0.145665	0.489727
Fh	P97807	Fumarate hydratase, mitochondrial [OS=Mus musculus]		3.91298	3.82861	4.24602	3.63247	4.58684	4.42158	4.02781	3.84698		0.189875	0.315782
Tuba8	Q9JJZ2	Tubulin alpha-8 chain [OS=Mus musculus]		-3.87041	-3.97525	-4.28757	NaN	-4.19708	-4.05917	-3.09532	NaN		0.518559	0.260552
Uqcrc2	Q9DB77	Cytochrome b-c1 complex subunit 2, mitochondrial [OS=Mus musculus]		5.04182	5.26988	5.45475	4.44801	5.39196	5.34035	5.15016	5.29383		0.326122	0.240459
Stx1a	O35526	Syntaxin-1A [OS=Mus musculus]		4.68846	5.0061	5.30665	4.91676	5.48701	5.16386	5.52994	4.87705		0.202675	0.28497
Shank1	D3YZU1	SH3 and multiple ankyrin repeat domains protein 1 [OS=Mus musculus]		2.15683	2.80975	3.11822	1.71561	2.50356	2.56859	2.64099	2.52614		0.741714	0.109719
Cand1	Q6ZQ38	Cullin-associated NEDD8-dissociated protein 1 [OS=Mus musculus]		3.33927	3.04432	3.1811	3.08228	3.01388	3.06063	3.04601	3.2179		0.37224	-0.0771394
Tln2	Q71LX4	Talin-2 [OS=Mus musculus]		1.42609	1.18202	1.50738	0.918756	1.40891	1.13414	1.84532	1.2459		0.491712	0.150007
Oxct1	Q9D0K2	Succinyl-CoA:3-ketoacid coenzyme A transferase 1, mitochondrial [OS=Mus musculus]		4.98356	5.07919	5.00278	4.97165	4.1255	5.20583	4.17888	4.92896		0.191539	-0.399501
Amph	Q7TQF7	Amphiphysin [OS=Mus musculus]		4.49001	4.6386	5.01263	4.12877	4.98919	5.00622	4.8297	4.96657		0.0885746	0.380417
Bin1	O08539	Myc box-dependent-interacting protein 1 [OS=Mus musculus]		2.97138	3.66811	3.87471	2.87494	3.90395	4.01559	4.17562	3.53413		0.0961742	0.560038
Kif5c	P28738	Kinesin heavy chain isoform 5C [OS=Mus musculus]		2.42225	2.46962	2.83114	2.1523	2.9102	2.96726	2.98439	2.72834		0.0298417	0.42872
Gprin1	Q3UNH4	G protein-regulated inducer of neurite outgrowth 1 [OS=Mus musculus]		2.89358	3.21921	3.65332	1.97962	2.92792	3.24658	3.22494	3.40311		0.500304	0.264207
Dpysl4	O35098	Dihydropyrimidinase-related protein 4 [OS=Mus musculus]		2.08483	2.90884	3.24638	2.08903	3.12317	3.20785	3.2966	2.45167		0.259793	0.437552
Glul	P15105	Glutamine synthetase [OS=Mus musculus]		5.72573	5.73795	6.14519	5.3704	6.15357	6.09174	5.60631	5.78012		0.455687	0.163117
Hspa4l	P48722	Heat shock 70 kDa protein 4L [OS=Mus musculus]		2.19831	2.44442	2.87924	1.03607	2.74535	2.81732	2.85107	2.71556		0.154845	0.642816
Npepps	Q11011	Puromycin-sensitive aminopeptidase [OS=Mus musculus]		3.3125	3.33827	3.45194	2.96477	3.57787	3.73572	3.39038	3.62101		0.0485324	0.314376
Dlat	Q8BMF4	Dihydrolipoyllysine-residue acetyltransferase component of pyruvate dehydrogenase complex, mitochondrial [OS=Mus musculus]		5.1168	5.00133	5.29145	4.59908	5.34033	5.32519	4.93921	4.99597		0.445448	0.148008
Cyfip2	Q5SQX6	Cytoplasmic FMR1-interacting protein 2 [OS=Mus musculus]		3.55853	3.70952	3.85151	3.06105	3.63279	3.83488	3.94033	3.68369		0.266484	0.227769
Dlg1	Q811D0	Disks large homolog 1 [OS=Mus musculus]		2.62241	2.84473	3.05744	2.36776	2.71808	2.97278	3.08228	3.06442		0.214318	0.236305
Ctnnd2	O35927	Catenin delta-2 [OS=Mus musculus]		3.161	3.10767	3.47058	3.27498	3.00157	3.18717	3.03472	3.11124		0.10919	-0.169886
Erc2	Q6PH08	ERC protein 2 [OS=Mus musculus]		2.41968	2.71225	3.20276	2.3312	3.33061	3.34064	3.15633	2.72037		0.102363	0.470516
Iqsec2	Q5DU25	IQ motif and SEC7 domain-containing protein 2 [OS=Mus musculus]		3.10363	3.29638	3.62516	3.09543	2.98329	3.12702	3.16697	3.36871		0.451356	-0.118653
Ptprd	Q64487	Receptor-type tyrosine-protein phosphatase delta [OS=Mus musculus]		0.33697	0.817213	1.3019	0.856316	1.51866	1.23962	0.482817	0.97942		0.471651	0.22703
Ndufs2	Q91WD5	NADH dehydrogenase [ubiquinone] iron-sulfur protein 2, mitochondrial [OS=Mus musculus]		3.28723	3.38128	3.90641	2.75775	4.3797	4.19559	3.68133	2.93604		0.288854	0.464999
Nefm	P08553	Neurofilament medium polypeptide [OS=Mus musculus]		3.95614	4.07762	4.10192	3.40631	4.18892	4.24545	4.59385	4.04482		0.104479	0.382761
Hspa2	P17156	Heat shock-related 70 kDa protein 2 [OS=Mus musculus]		0.517423	0.378716	0.564525	1.86355	1.57305	1.32524	0.635057	0.804686		0.559155	0.253456
Ank3	G5E8K5	Ankyrin-3 [OS=Mus musculus]		1.21735	0.843111	1.71225	1.00773	1.34599	1.39378	1.73394	1.42002		0.229775	0.27832
Stip1	Q60864	Stress-induced-phosphoprotein 1 [OS=Mus musculus]		3.12329	3.67777	4.07564	2.61069	4.09176	3.71207	4.12607	3.83493		0.140605	0.569362
Prkcg	P63318	Protein kinase C gamma type [OS=Mus musculus]		4.02281	4.10767	3.99498	3.81747	3.7257	3.83035	3.77208	3.63925		0.0157099	-0.243885
Rab3a	P63011	Ras-related protein Rab-3A [OS=Mus musculus]		5.94304	6.28078	6.17283	5.50946	6.43771	6.22869	6.17125	5.89034		0.354379	0.20547
Prkar2b	P31324	cAMP-dependent protein kinase type II-beta regulatory subunit [OS=Mus musculus]		3.19855	3.38452	3.95666	3.53318	3.76784	3.73706	3.76999	3.31708		0.531743	0.129766
Ndufv1	Q91YT0	NADH dehydrogenase [ubiquinone] flavoprotein 1, mitochondrial [OS=Mus musculus]		4.07315	4.30018	4.51605	3.68603	4.74844	4.70108	4.36337	4.37887		0.0960858	0.404088
Grin2b	Q01097	Glutamate receptor ionotropic, NMDA 2B [OS=Mus musculus]		1.97482	2.16469	2.56384	1.69656	1.93184	2.32885	2.36062	2.15751		0.663207	0.0947256
Wdr1	O88342	WD repeat-containing protein 1 [OS=Mus musculus]		3.36376	3.50564	3.83528	3.05958	3.66196	3.95488	3.77643	3.81466		0.0806185	0.360918
Cnp	P16330	2',3'-cyclic-nucleotide 3'-phosphodiesterase [OS=Mus musculus]		4.42715	4.42896	4.86093	4.17499	5.35305	5.16818	5.41047	4.80987		0.0110303	0.712386
Rims1	Q99NE5	Regulating synaptic membrane exocytosis protein 1 [OS=Mus musculus]		1.95346	2.67437	2.66035	1.48438	1.65685	1.5594	1.94327	2.704		0.580341	-0.227263
Eef2	P58252	Elongation factor 2 [OS=Mus musculus]		2.46755	2.78273	3.20738	1.58294	3.23133	3.16371	3.27555	2.80194		0.142896	0.607984
Idh3a	Q9D6R2	Isocitrate dehydrogenase [NAD] subunit alpha, mitochondrial [OS=Mus musculus]		5.87162	6.12743	6.5415	5.67168	6.68668	6.39392	6.26878	6.11634		0.209924	0.313375
Mapt	P10637	Microtubule-associated protein tau [OS=Mus musculus]		4.89244	5.0463	5.49161	3.93496	5.20296	5.04818	5.70012	5.23987		0.247735	0.456457
Rtn3	Q9ES97	Reticulon-3 [OS=Mus musculus]		3.17136	3.27888	3.1705	3.04027	3.46125	3.59024	3.67971	2.95122		0.183586	0.255353
Pdhb	Q9D051	Pyruvate dehydrogenase E1 component subunit beta, mitochondrial [OS=Mus musculus]		4.81372	4.90009	5.29465	4.31095	5.43526	5.22498	5.29884	4.76605		0.207594	0.351431
Shank2	Q80Z38	SH3 and multiple ankyrin repeat domains protein 2 [OS=Mus musculus]		2.59903	2.88224	2.83443	2.085	2.38651	2.70778	2.53739	2.74455		0.976633	-0.00611734
Gnai2	P08752	Guanine nucleotide-binding protein G(i) subunit alpha-2 [OS=Mus musculus]		2.81848	2.9949	3.01068	1.98161	3.2112	3.3017	3.17509	2.84777		0.151424	0.432521
Gnai1	B2RSH2	Guanine nucleotide-binding protein G(i) subunit alpha-1 [OS=Mus musculus]		2.892	3.09858	3.17886	2.85027	3.15273	3.4661	2.98886	3.2146		0.165086	0.200644
Camk2g	Q923T9	Calcium/calmodulin-dependent protein kinase type II subunit gamma [OS=Mus musculus]		0.7814	1.5347	1.85842	1.1825	1.53466	1.72724	1.11727	0.975267		0.998299	-0.000646114
Camk2d	Q6PHZ2	Calcium/calmodulin-dependent protein kinase type II subunit delta [OS=Mus musculus]		2.17798	2.68329	2.95129	2.04463	2.60028	3.00635	2.69423	2.71194		0.256127	0.288905
Cct2	P80314	T-complex protein 1 subunit beta [OS=Mus musculus]		2.04264	2.46947	2.58834	1.75497	3.03581	3.21931	3.02881	2.3646		0.040907	0.698277
Dpysl5	Q9EQF6	Dihydropyrimidinase-related protein 5 [OS=Mus musculus]		1.99491	2.35436	3.21818	1.69602	3.49885	3.35025	3.63731	2.33158		0.091945	0.888629
Gda	Q9R111	Guanine deaminase [OS=Mus musculus]		3.3622	3.86933	4.03613	3.09241	4.46339	4.24373	4.67022	3.79617		0.0504714	0.703359
Ryr2	E9Q401	Ryanodine receptor 2 [OS=Mus musculus]		-1.78378	-0.365746	-0.584533	-0.859774	-0.595896	-1.26031	-0.184425	-0.572611		0.546377	0.245148
Lrrc7	Q80TE7	Leucine-rich repeat-containing protein 7 [OS=Mus musculus]		2.50893	2.69434	3.10836	2.38623	2.07505	2.41727	2.51406	2.45307		0.147375	-0.309604
Nckap1	P28660	Nck-associated protein 1 [OS=Mus musculus]		1.01753	1.78584	2.69042	1.52537	3.27447	2.76059	3.17709	1.96826		0.064171	1.04031
Atp5pd	Q9DCX2	ATP synthase subunit d, mitochondrial [OS=Mus musculus]		5.33755	5.5495	5.60334	4.75709	5.79525	5.69818	5.41645	5.47924		0.229313	0.285413
Ldhb	P16125	L-lactate dehydrogenase B chain [OS=Mus musculus]		6.01013	6.19962	6.50499	5.75257	6.52182	6.79549	6.63257	6.29453		0.0582019	0.444273
Napa	Q9DB05	Alpha-soluble NSF attachment protein [OS=Mus musculus]		2.02066	2.20419	2.81228	2.11139	3.28325	3.0518	3.14078	2.48896		0.0303641	0.704064
Lrpprc	Q6PB66	Leucine-rich PPR motif-containing protein, mitochondrial [OS=Mus musculus]		0.680518	0.838062	0.967629	1.33588	0.805614	1.22654	0.742949	0.829216		0.769828	-0.0544424
Ogt	Q8CGY8	UDP-N-acetylglucosamine--peptide N-acetylglucosaminyltransferase 110 kDa subunit [OS=Mus musculus]		1.53451	1.95979	2.43163	1.53393	2.21254	2.22657	1.93962	2.05467		0.320036	0.243385
Ndufa9	Q9DC69	NADH dehydrogenase [ubiquinone] 1 alpha subcomplex subunit 9, mitochondrial [OS=Mus musculus]		3.42833	4.04943	4.04251	2.81198	4.36029	4.33532	3.94137	4.23258		0.08719	0.634327
Pde2a	Q922S4	cGMP-dependent 3',5'-cyclic phosphodiesterase [OS=Mus musculus]		2.91387	2.9971	3.36875	4.06939	2.97519	3.10427	3.18317	3.36177		0.535092	-0.181177
Atp6v1h	Q8BVE3	V-type proton ATPase subunit H [OS=Mus musculus]		4.1966	4.47955	4.93859	3.96943	4.45373	4.72527	4.84652	4.73361		0.239223	0.293742
Ywhag	P61982	14-3-3 protein gamma [OS=Mus musculus]		4.44551	5.05629	5.77672	4.12763	5.72045	5.50331	6.28744	5.05641		0.125753	0.790366
Cask	O70589	Peripheral plasma membrane protein CASK [OS=Mus musculus]		2.92173	3.02212	3.38655	2.08294	3.78138	3.53419	3.47029	3.04578		0.103456	0.60457
Ehd3	Q9QXY6	EH domain-containing protein 3 [OS=Mus musculus]		2.33437	2.46415	2.74345	2.45633	2.99296	2.95835	3.24014	2.64214		0.0223369	0.458822
Usp5	P56399	Ubiquitin carboxyl-terminal hydrolase 5 [OS=Mus musculus]		1.99413	2.48044	2.60775	2.00239	2.87604	2.86685	2.75202	2.55401		0.0318443	0.491053
Dctn1	O08788	Dynactin subunit 1 [OS=Mus musculus]		2.0666	2.3457	2.30935	1.76545	1.93903	2.36088	2.0739	2.38547		0.707681	0.0680494
Homer1	Q9Z2Y3	Homer protein homolog 1 [OS=Mus musculus]		4.1249	4.19245	4.63173	4.01741	4.14127	4.36392	4.154	3.99723		0.633992	-0.0775175
Slc1a2	P43006	Excitatory amino acid transporter 2 [OS=Mus musculus]		6.85281	7.02569	7.21966	6.64529	7.63623	7.51668	7.34463	6.92211		0.0792174	0.419049
Gnb1	P62874	Guanine nucleotide-binding protein G(I)/G(S)/G(T) subunit beta-1 [OS=Mus musculus]		5.66314	5.73099	6.32454	5.75101	6.14078	6.15058	6.30078	5.91868		0.182123	0.260283
Alcam	Q61490	CD166 antigen [OS=Mus musculus]		3.08847	3.11543	3.4285	3.13502	3.56543	3.79514	3.2157	3.22828		0.159105	0.25928
Fscn1	Q61553	Fascin [OS=Mus musculus]		3.77586	3.86464	4.12898	3.79848	4.21751	4.28271	4.11858	3.92775		0.0719552	0.244647
Pi4ka	E9Q3L2	Phosphatidylinositol 4-kinase alpha [OS=Mus musculus]		1.1905	2.09444	1.97763	1.425	1.8883	2.24852	1.88866	1.80622		0.275377	0.286032
Dlg3	P70175	Disks large homolog 3 [OS=Mus musculus]		2.01253	2.22639	2.52604	1.65491	2.26054	2.53435	2.53848	2.30597		0.173702	0.304867
Uchl1	Q9R0P9	Ubiquitin carboxyl-terminal hydrolase isozyme L1 [OS=Mus musculus]		5.65988	5.69736	5.95765	4.80622	5.41011	5.5097	6.04315	5.82059		0.587781	0.165603
Sbf1	Q6ZPE2	Myotubularin-related protein 5 [OS=Mus musculus]		2.90687	2.22742	1.81699	0.189569	1.35011	1.57342	1.5057	2.48193		0.930506	-0.0574226
Atp1a4	Q9WV27	Sodium/potassium-transporting ATPase subunit alpha-4 [OS=Mus musculus]		NaN	-1.56468	1.13993	NaN	1.81594	1.52193	2.3866	-1.18245		0.405106	1.34788
Myo18a	Q9JMH9	Unconventional myosin-XVIIIa [OS=Mus musculus]		-0.0828753	0.644396	0.916366	-1.45028	1.09342	1.14117	1.12111	1.05387		0.0841855	1.09549
Synpo	Q8CC35	Synaptopodin [OS=Mus musculus]		3.15556	3.28028	3.66301	2.99285	2.7647	3.08861	2.7791	2.98911		0.0656147	-0.367542
Letm1	Q9Z2I0	Mitochondrial proton/calcium exchanger protein [OS=Mus musculus]		2.76538	3.35539	3.46845	1.20108	3.00863	3.02642	3.22112	3.37001		0.419046	0.458971
Rock2	P70336	Rho-associated protein kinase 2 [OS=Mus musculus]		1.23248	1.11103	1.7498	0.695951	1.45772	1.6671	1.8986	0.989599		0.333189	0.30594
Ahcyl1	Q80SW1	S-adenosylhomocysteine hydrolase-like protein 1 [OS=Mus musculus]		3.7098	4.08836	4.41522	3.15767	4.59228	4.41642	4.16693	4.05981		0.166015	0.466097
Napg	Q9CWZ7	Gamma-soluble NSF attachment protein [OS=Mus musculus]		3.10371	3.30391	3.75409	2.56632	4.00255	3.75264	4.4905	3.35584		0.0804875	0.718376
Anxa6	P14824	Annexin A6 [OS=Mus musculus]		1.33509	1.86226	2.39101	1.2969	3.02578	2.66818	3.00761	2.28844		0.0163899	1.02619
Atp6v1e1	P50518	V-type proton ATPase subunit E 1 [OS=Mus musculus]		4.65855	4.48012	5.43753	4.63267	5.47431	5.14829	5.50115	4.96997		0.109688	0.471212
Aldh5a1	Q8BWF0	Succinate-semialdehyde dehydrogenase, mitochondrial [OS=Mus musculus]		3.57543	3.69083	3.94978	2.99802	4.14611	3.95794	3.58283	4.08976		0.151311	0.390644
Ina	P46660	Alpha-internexin [OS=Mus musculus]		4.04697	3.80455	4.03163	3.97425	4.39673	4.30591	4.51816	4.01253		0.0296598	0.343979
Iqsec1	Q8R0S2	IQ motif and SEC7 domain-containing protein 1 [OS=Mus musculus]		2.80339	3.06753	3.57992	2.26176	2.50189	2.56312	3.28874	3.19968		0.911564	-0.0397935
Dnajc6	Q80TZ3	Putative tyrosine-protein phosphatase auxilin [OS=Mus musculus]		3.29581	3.51392	3.66657	2.63004	3.45852	3.27524	3.53439	3.80333		0.377887	0.241286
Snap91	Q61548	Clathrin coat assembly protein AP180 [OS=Mus musculus]		4.2568	4.65331	5.03409	4.64785	4.96195	5.14321	5.22342	4.7797		0.089024	0.379056
Ncdn	Q9Z0E0	Neurochondrin [OS=Mus musculus]		3.02035	2.96271	2.94199	2.70353	3.79427	3.82798	3.15577	3.2451		0.0200603	0.598637
Myh9	Q8VDD5	Myosin-9 [OS=Mus musculus]		-0.618257	-0.366699	-0.423001	-1.41784	-0.513046	0.107506	-0.429163	-0.0781002		0.142915	0.478247
Pdia3	P27773	Protein disulfide-isomerase A3 [OS=Mus musculus]		2.88816	3.39977	3.27464	2.82067	3.45312	3.4729	3.54375	3.32297		0.0566601	0.352377
Hadha	Q8BMS1	Trifunctional enzyme subunit alpha, mitochondrial [OS=Mus musculus]		1.60321	1.10796	1.85374	1.30408	2.25183	2.42376	0.514767	1.76811		0.576552	0.272369
Actn2	Q9JI91	Alpha-actinin-2 [OS=Mus musculus]		0.326701	0.26281	1.17428	0.351891	1.5353	1.16837	1.09967	0.186274		0.239704	0.468483
Hspa12a	Q8K0U4	Heat shock 70 kDa protein 12A [OS=Mus musculus]		2.68527	3.07628	3.21844	2.50213	3.48273	3.39393	3.48836	3.09408		0.0411707	0.494243
Tkt	P40142	Transketolase [OS=Mus musculus]		3.52167	3.63086	4.22271	3.00603	4.17627	4.16606	4.14422	3.99622		0.0832288	0.525374
Add1	Q9QYC0	Alpha-adducin [OS=Mus musculus]		3.29138	3.64798	3.65653	2.39638	3.64977	3.62355	4.11195	3.59867		0.171468	0.497915
Ywhab	Q9CQV8	14-3-3 protein beta/alpha [OS=Mus musculus]		4.81626	4.51158	4.90327	3.01144	3.83771	3.79887	4.77612	5.05085		0.922647	0.0552516
Slc25a3	Q8VEM8	Phosphate carrier protein, mitochondrial [OS=Mus musculus]		5.61123	5.64517	5.61552	5.25998	5.99148	6.00302	5.67324	5.78584		0.0350127	0.330418
Slc3a2	P10852	4F2 cell-surface antigen heavy chain [OS=Mus musculus]		4.73412	4.9483	5.00562	4.50007	4.9525	5.16575	5.03706	4.75318		0.257299	0.180098
Acsl6	Q91WC3	Long-chain-fatty-acid--CoA ligase 6 [OS=Mus musculus]		1.63168	1.97297	2.0054	0.916271	2.17973	2.257	1.64374	2.08802		0.203611	0.410544
Coro1a	O89053	Coronin-1A [OS=Mus musculus]		4.1457	4.41287	4.64976	4.68065	4.8051	4.89498	4.6114	4.46695		0.206729	0.222362
Gnb2	P62880	Guanine nucleotide-binding protein G(I)/G(S)/G(T) subunit beta-2 [OS=Mus musculus]		5.19084	5.20449	5.56478	5.31508	5.58505	5.81934	5.53948	5.2183		0.192274	0.221745
Vdac2	Q60930	Voltage-dependent anion-selective channel protein 2 [OS=Mus musculus]		6.19335	6.3322	6.30092	5.97841	6.24843	6.29977	5.95927	6.22189		0.86983	-0.0188823
Ppp3cb	P48453	Serine/threonine-protein phosphatase 2B catalytic subunit beta isoform [OS=Mus musculus]		2.42733	2.53744	3.19044	1.69388	3.01668	2.79723	3.26496	2.50785		0.256276	0.434407
Mdh1	P14152	Malate dehydrogenase, cytoplasmic [OS=Mus musculus]		5.99646	6.14656	6.60416	5.96448	6.08082	6.31372	6.38673	6.25948		0.628222	0.0822721
Ctnnb1	Q02248	Catenin beta-1 [OS=Mus musculus]		2.72584	3.25889	3.71338	3.12033	3.39229	3.31664	3.70281	3.05269		0.532183	0.161501
Prkcb	P68404	Protein kinase C beta type [OS=Mus musculus]		1.83914	2.48398	3.04644	1.65763	3.02672	2.9812	2.99056	2.57264		0.106365	0.635984
Dclk1	Q9JLM8	Serine/threonine-protein kinase DCLK1 [OS=Mus musculus]		2.03884	2.01401	2.67026	1.40101	2.68061	2.33657	2.7992	2.38361		0.115944	0.51897
Atp6v1c1	Q9Z1G3	V-type proton ATPase subunit C 1 [OS=Mus musculus]		3.9017	4.13102	4.37443	3.87309	4.59322	4.61494	4.40928	4.20995		0.0419323	0.386786
Tppp	Q7TQD2	Tubulin polymerization-promoting protein [OS=Mus musculus]		4.74583	5.03933	5.33854	4.22964	4.88795	4.98858	5.44256	5.19162		0.31863	0.289342
Ppia	P17742	Peptidyl-prolyl cis-trans isomerase A [OS=Mus musculus]		6.14965	6.40646	6.94858	5.8543	7.18074	6.81124	7.24932	6.54186		0.077684	0.606042
Actr3	Q99JY9	Actin-related protein 3 [OS=Mus musculus]		2.82863	3.35604	3.61757	2.49059	3.81129	3.86956	3.66761	3.33982		0.0767071	0.598862
Pak1	O88643	Serine/threonine-protein kinase PAK 1 [OS=Mus musculus]		2.69433	2.80101	3.55626	2.56141	3.53863	3.42903	3.68709	3.19974		0.0626503	0.560367
Nefl	P08551	Neurofilament light polypeptide [OS=Mus musculus]		3.32156	3.21669	3.40852	2.3975	3.5264	3.10646	3.65126	2.94901		0.467578	0.222214
Sgip1	Q8VD37	SH3-containing GRB2-like protein 3-interacting protein 1 [OS=Mus musculus]		2.35071	2.69375	2.71424	1.77984	2.13236	2.91917	2.85326	2.91064		0.313183	0.319221
Atp6v0d1	P51863	V-type proton ATPase subunit d 1 [OS=Mus musculus]		4.92819	5.26948	5.24395	4.93321	5.38811	5.36984	5.00536	5.27131		0.248644	0.164943
Unc13a	Q4KUS2	Protein unc-13 homolog A [OS=Mus musculus]		0.236047	0.637363	1.91915	-0.0749264	2.20049	1.56048	1.54459	1.28231		0.0902879	0.967559
Ywhaq	P68254	14-3-3 protein theta [OS=Mus musculus]		5.81514	5.89987	6.18545	5.85678	6.3034	6.67741	6.37981	6.62115		0.00411762	0.556133
Sh3glb2	Q8R3V5	Endophilin-B2 [OS=Mus musculus]		3.97411	4.06723	4.40661	3.72828	4.17493	4.36069	4.23062	4.31726		0.172594	0.226817
Ap3b2	Q9JME5	AP-3 complex subunit beta-2 [OS=Mus musculus]		1.21252	1.98223	2.52885	0.656254	2.67922	2.45466	2.47008	2.13108		0.0980212	0.838798
Lrp1	Q91ZX7	Prolow-density lipoprotein receptor-related protein 1 [OS=Mus musculus]		0.725383	0.499062	1.18159	-0.11142	0.794893	0.91374	1.11471	0.781694		0.285903	0.327605
Ndufs3	Q9DCT2	NADH dehydrogenase [ubiquinone] iron-sulfur protein 3, mitochondrial [OS=Mus musculus]		3.79443	4.03323	3.96327	3.39958	4.21594	3.99387	3.9066	4.0421		0.17197	0.242001
Prkar2a	P12367	cAMP-dependent protein kinase type II-alpha regulatory subunit [OS=Mus musculus]		1.47433	1.85387	1.71763	1.24868	2.18151	2.45378	2.61583	1.44579		0.0848802	0.600602
Aldh2	P47738	Aldehyde dehydrogenase, mitochondrial [OS=Mus musculus]		2.90056	2.88749	2.81232	2.30045	3.36772	2.94667	2.53511	3.10021		0.288499	0.262224
Sfxn3	Q91V61	Sideroflexin-3 [OS=Mus musculus]		4.69904	4.68896	5.1274	4.34332	5.0588	4.83346	4.84892	4.80496		0.352945	0.171854
Aldh6a1	Q9EQ20	Methylmalonate-semialdehyde dehydrogenase [acylating], mitochondrial [OS=Mus musculus]		2.6585	2.61559	2.87541	1.97623	3.4452	2.85671	2.96323	3.06025		0.0556585	0.549913
Pfkl	P12382	ATP-dependent 6-phosphofructokinase, liver type [OS=Mus musculus]		0.999026	0.631796	2.18959	-0.677929	2.55231	2.10884	1.96484	1.27071		0.11604	1.18855
Clip2	Q9Z0H8	CAP-Gly domain-containing linker protein 2 [OS=Mus musculus]		0.331584	0.514168	1.29302	-1.20615	0.554285	0.646458	1.21939	0.947252		0.306385	0.608693
Afg3l2	Q8JZQ2	AFG3-like protein 2 [OS=Mus musculus]		2.75397	2.47614	2.88452	-0.0734787	2.55409	2.03248	2.63328	2.7819		0.520578	0.490154
Hsp90b1	P08113	Endoplasmin [OS=Mus musculus]		2.01131	2.17037	2.094	1.16315	2.53587	2.09226	2.28583	2.03743		0.196276	0.378141
Atp1b1	P14094	Sodium/potassium-transporting ATPase subunit beta-1 [OS=Mus musculus]		7.32164	7.50871	7.69727	7.50392	7.65354	7.83633	7.72664	7.53625		0.119267	0.180303
Epb41l1	Q9Z2H5	Band 4.1-like protein 1 [OS=Mus musculus]		2.36454	2.63975	3.14551	1.3341	2.81752	2.69956	3.23369	3.07365		0.194159	0.58513
Hspa1a	Q61696	Heat shock 70 kDa protein 1A [OS=Mus musculus]		-0.276637	-0.200788	-0.349622	0.0819073	2.32431	1.95559	1.96496	1.51389		3.12108e-05	2.12597
Mpp2	Q9WV34	MAGUK p55 subfamily member 2 [OS=Mus musculus]		2.9366	2.99737	3.56952	2.28729	3.49454	3.54741	3.62736	3.20005		0.111135	0.519646
Gap43	P06837	Neuromodulin [OS=Mus musculus]		4.7805	4.73845	5.31237	3.69661	4.69916	4.95791	5.20992	5.267		0.310092	0.401514
Cfl1	P18760	Cofilin-1 [OS=Mus musculus]		4.77265	4.91566	5.12624	4.10675	5.43301	5.48618	5.50738	5.2246		0.0248269	0.682467
Ywhah	P68510	14-3-3 protein eta [OS=Mus musculus]		2.91388	3.77252	3.84788	3.11183	4.45225	4.23261	3.96514	3.60924		0.0696807	0.653284
Astn1	Q61137	Astrotactin-1 [OS=Mus musculus]		0.145318	0.954397	1.50433	0.260368	1.1997	1.11792	1.37891	1.18192		0.169636	0.503506
Hspa1b	P17879	Heat shock 70 kDa protein 1B [OS=Mus musculus]		NaN	NaN	NaN	NaN	-3.39738	NaN	NaN	-5.38126		1	#VALUE!
Tagln3	Q9R1Q8	Transgelin-3 [OS=Mus musculus]		3.92726	4.07202	4.71586	3.82671	4.49367	4.59536	4.86025	3.95738		0.261775	0.341203
Dctn2	Q99KJ8	Dynactin subunit 2 [OS=Mus musculus]		1.90287	2.43427	2.5213	2.13089	2.82712	2.68572	3.94422	2.14388		0.156932	0.6529
Suclg1	Q9WUM5	Succinate--CoA ligase [ADP/GDP-forming] subunit alpha, mitochondrial [OS=Mus musculus]		3.78808	3.92591	4.00029	3.36554	4.10786	3.79981	3.76554	3.9691		0.420108	0.140623
Slc8a2	Q8K596	Sodium/calcium exchanger 2 [OS=Mus musculus]		3.26469	3.18517	3.43286	2.43523	3.52399	3.554	3.90428	3.34457		0.0912583	0.502223
Git1	Q68FF6	ARF GTPase-activating protein GIT1 [OS=Mus musculus]		2.3354	2.15364	2.5902	2.18388	2.66559	2.70906	2.39213	2.31912		0.190365	0.205698
Rab14	Q91V41	Ras-related protein Rab-14 [OS=Mus musculus]		3.19707	3.40472	3.727	3.11174	4.09893	3.90637	3.67851	3.70799		0.0273383	0.487819
Actbl2	Q8BFZ3	Beta-actin-like protein 2 [OS=Mus musculus]		NaN	NaN	NaN	NaN	NaN	NaN	NaN	NaN		NaN	0
Gpr158	Q8C419	Probable G-protein coupled receptor 158 [OS=Mus musculus]		2.07195	2.7203	2.47211	2.04505	3.00444	3.12047	3.13293	2.50547		0.0318641	0.613474
Prdx1	P35700	Peroxiredoxin-1 [OS=Mus musculus]		4.12353	4.14078	4.54824	4.01192	4.60553	4.56197	4.32216	3.95125		0.449376	0.154113
Cap1	P40124	Adenylyl cyclase-associated protein 1 [OS=Mus musculus]		2.52634	2.96456	3.17367	2.24515	3.35197	3.35303	3.40529	2.87421		0.077697	0.518695
Tpm3	P21107	Tropomyosin alpha-3 chain [OS=Mus musculus]		0.200933	0.445398	1.87293	2.11155	1.90433	2.08702	2.38541	1.10863		0.248233	0.713646
Aldh1l1	Q8R0Y6	Cytosolic 10-formyltetrahydrofolate dehydrogenase [OS=Mus musculus]		1.32766	1.86163	2.23562	1.09578	1.66996	2.02457	1.50986	2.44253		0.427101	0.281558
Dpp6	Q9Z218	Dipeptidyl aminopeptidase-like protein 6 [OS=Mus musculus]		2.68659	2.35429	2.51821	2.653	2.77054	2.56721	2.36204	2.52277		0.982302	0.0026145
Gria1	P23818	Glutamate receptor 1 [OS=Mus musculus]		2.06822	2.36726	2.65793	1.07784	2.59378	2.64359	2.16604	1.94972		0.469029	0.29547
Tpm1	P58771	Tropomyosin alpha-1 chain [OS=Mus musculus]		3.00924	3.1544	3.68954	2.07386	3.60238	3.64014	4.16857	3.55045		0.0833331	0.758625
Phb1	P67778	Prohibitin 1 [OS=Mus musculus]		4.31394	4.46014	4.74382	3.78348	4.71099	4.51197	4.24296	4.50734		0.480137	0.167968
Map2k1	P31938	Dual specificity mitogen-activated protein kinase kinase 1 [OS=Mus musculus]		1.18901	1.90794	1.86797	0.273235	2.56995	2.68588	2.42267	1.95213		0.0383325	1.09812
Ncam2	O35136	Neural cell adhesion molecule 2 [OS=Mus musculus]		2.89598	3.24359	3.39477	2.38832	3.09961	3.34544	3.42059	3.13683		0.297544	0.269951
Dbn1	Q9QXS6	Drebrin [OS=Mus musculus]		0.378335	1.00113	1.43236	1.05069	1.82494	2.03933	1.94837	0.941175		0.0736794	0.722825
Ppp1ca	P62137	Serine/threonine-protein phosphatase PP1-alpha catalytic subunit [OS=Mus musculus]		2.01837	2.73059	2.74946	1.97616	2.97704	2.85056	2.88185	2.59668		0.093015	0.457888
Vdac3	Q60931	Voltage-dependent anion-selective channel protein 3 [OS=Mus musculus]		4.56856	5.05795	5.41141	4.95937	5.33845	5.39574	4.83655	4.79407		0.710298	0.091877
Efhd2	Q9D8Y0	EF-hand domain-containing protein D2 [OS=Mus musculus]		3.37956	3.92523	4.25393	3.5473	3.94875	4.18423	4.32239	3.87212		0.217699	0.305366
Cs	Q9CZU6	Citrate synthase, mitochondrial [OS=Mus musculus]		5.78079	5.86425	6.12632	5.56977	6.36422	6.31385	5.99924	5.89176		0.109582	0.306984
Vamp2	P63044	Vesicle-associated membrane protein 2 [OS=Mus musculus]		5.15419	5.6504	6.30941	4.9783	6.41109	6.12893	6.51816	6.00813		0.059821	0.743501
Sod1	P08228	Superoxide dismutase [Cu-Zn] [OS=Mus musculus]		4.63105	5.20027	5.36005	4.76656	5.3723	5.39215	5.19382	4.86366		0.347675	0.216
Eef1a1	P10126	Elongation factor 1-alpha 1 [OS=Mus musculus]		4.56422	4.56611	4.66953	3.9737	5.11815	5.19371	5.01857	4.45644		0.0716612	0.503328
Nptn	P97300	Neuroplastin [OS=Mus musculus]		5.58424	5.82892	6.05214	5.38064	6.04554	6.04361	6.06148	5.58445		0.278823	0.222283
Cycs	P62897	Cytochrome c, somatic [OS=Mus musculus]		4.16129	4.30413	4.52792	3.71807	4.40999	4.34204	4.49525	4.36554		0.243184	0.22535
Septin3	Q9Z1S5	Neuronal-specific septin-3 [OS=Mus musculus]		4.66098	4.95724	4.95273	4.54131	5.11015	5.1224	5.08004	5.07835		0.0231829	0.319672
Slc1a3	P56564	Excitatory amino acid transporter 1 [OS=Mus musculus]		3.76584	2.79835	3.93949	4.36875	4.47787	4.15295	3.35571	3.18146		0.876327	0.0738907
Cox4i1	P19783	Cytochrome c oxidase subunit 4 isoform 1, mitochondrial [OS=Mus musculus]		5.47426	5.80385	5.66927	5.18031	6.11237	6.21527	5.85127	5.55769		0.0907826	0.402229
Skt	A2AQ25	Sickle tail protein [OS=Mus musculus]		0.344581	0.286921	0.618125	2.94873	0.0111542	0.308418	1.00999	0.297121		0.375432	-0.642918
Atp5po	Q9DB20	ATP synthase subunit O, mitochondrial [OS=Mus musculus]		5.41411	5.40329	5.49043	5.28861	5.46302	5.21614	5.32033	5.44269		0.606653	-0.0385637
Uqcrfs1	Q9CR68	Cytochrome b-c1 complex subunit Rieske, mitochondrial [OS=Mus musculus]		4.65932	4.80447	5.14713	4.1455	5.08821	5.01837	4.66498	4.81909		0.398037	0.208559
Ap3d1	O54774	AP-3 complex subunit delta-1 [OS=Mus musculus]		0.876981	0.620035	0.920619	-0.00272751	1.22845	0.752321	0.928389	0.853945		0.203382	0.337049
Plxna4	Q80UG2	Plexin-A4 [OS=Mus musculus]		1.46044	1.20417	2.05181	0.851547	2.15588	2.51483	2.11588	2.12081		0.0215308	0.834856
Atp5pb	Q9CQQ7	ATP synthase F(0) complex subunit B1, mitochondrial [OS=Mus musculus]		5.13549	5.03375	4.63405	4.7359	4.84609	4.86711	4.60507	4.80054		0.460272	-0.1051
Prdx5	P99029	Peroxiredoxin-5, mitochondrial [OS=Mus musculus]		5.79737	5.78818	6.01035	5.60857	6.26262	6.11445	5.76678	6.00994		0.124182	0.237332
Atp8a1	P70704	Phospholipid-transporting ATPase IA [OS=Mus musculus]		2.43504	2.63352	2.81364	2.3684	2.98978	2.92086	2.80058	2.58796		0.0980068	0.262143
Snca	O55042	Alpha-synuclein [OS=Mus musculus]		5.59841	5.80354	6.32376	5.3301	6.10241	6.22894	5.971	5.97716		0.211845	0.305925
Vps35	Q9EQH3	Vacuolar protein sorting-associated protein 35 [OS=Mus musculus]		2.41765	2.46701	2.72251	2.56127	3.05264	3.11573	2.66263	2.55653		0.096214	0.304772
Epb41l2	O70318	Band 4.1-like protein 2 [OS=Mus musculus]		2.21639	2.29895	2.69504	1.3704	2.2281	2.52703	2.18719	2.6498		0.432603	0.252836
Gria3	Q9Z2W9	Glutamate receptor 3 [OS=Mus musculus]		1.85891	2.23189	2.67009	1.98475	2.27498	2.54537	1.90407	1.96017		0.949868	-0.0152621
L1cam	P11627	Neural cell adhesion molecule L1 [OS=Mus musculus]		2.14268	2.46611	2.34376	1.58766	2.43279	2.66812	2.98102	2.53059		0.0635248	0.518075
Ndufa10	Q99LC3	NADH dehydrogenase [ubiquinone] 1 alpha subcomplex subunit 10, mitochondrial [OS=Mus musculus]		3.29103	3.64221	4.04599	2.97846	3.75356	4.11403	3.69546	3.81816		0.201113	0.355881
Rab1A	P62821	Ras-related protein Rab-1A [OS=Mus musculus]		2.94469	3.48596	3.61395	2.87181	3.85716	4.02404	4.09473	3.8523		0.0102088	0.727956
Septin9	Q80UG5	Septin-9 [OS=Mus musculus]		2.81373	2.87393	3.24189	2.32044	2.87968	2.88923	3.29092	3.04607		0.352445	0.213982
Rap1gds1	E9Q912	Rap1 GTPase-GDP dissociation stimulator 1 [OS=Mus musculus]		2.25623	2.28742	2.83805	2.51745	2.90625	3.03938	2.86022	2.48637		0.0998774	0.348268
Atp6v1b1	Q91YH6	V-type proton ATPase subunit B, kidney isoform [OS=Mus musculus]		NaN	NaN	NaN	NaN	NaN	NaN	NaN	NaN		NaN	0
Idh3g	P70404	Isocitrate dehydrogenase [NAD] subunit gamma 1, mitochondrial [OS=Mus musculus]		4.08068	4.35636	4.73409	3.55444	4.50352	4.29013	3.93379	4.06584		0.95345	0.0169272
Adam22	Q9R1V6	Disintegrin and metalloproteinase domain-containing protein 22 [OS=Mus musculus]		2.04571	2.50635	2.36007	1.57201	2.60753	2.55311	2.62617	2.39879		0.0928596	0.425364
Sorbs2	Q3UTJ2	Sorbin and SH3 domain-containing protein 2 [OS=Mus musculus]		1.44412	2.13247	1.70519	0.854668	1.52818	1.3517	0.993225	1.74713		0.692723	-0.129054
Flot2	Q60634	Flotillin-2 [OS=Mus musculus]		0.465699	1.07494	1.46392	-0.389156	1.19805	1.35698	1.62609	1.28321		0.136377	0.712233
Ppp1cb	P62141	Serine/threonine-protein phosphatase PP1-beta catalytic subunit [OS=Mus musculus]		1.055	1.2965	1.59341	0.880913	1.53049	1.65051	1.68956	0.805326		0.442644	0.212516
Eef1a2	P62631	Elongation factor 1-alpha 2 [OS=Mus musculus]		-0.608405	-0.343523	0.767522	-2.09188	1.47876	1.71773	2.07357	0.421387		0.0274511	1.99193
Gatd3	Q9D172	Glutamine amidotransferase-like class 1 domain-containing protein 3, mitochondrial [OS=Mus musculus]		4.07209	3.80647	4.40555	3.64698	4.20213	4.34337	4.0652	4.19079		0.261178	0.217597
Camkv	Q3UHL1	CaM kinase-like vesicle-associated protein [OS=Mus musculus]		1.64074	2.00117	2.13881	1.11822	2.09611	2.35772	1.83058	2.05278		0.203795	0.359558
Sucla2	Q9Z2I9	Succinate--CoA ligase [ADP-forming] subunit beta, mitochondrial [OS=Mus musculus]		5.12683	5.33542	5.46234	4.51697	5.45708	5.18165	5.23226	5.22545		0.482076	0.16372
Cadm3	Q99N28	Cell adhesion molecule 3 [OS=Mus musculus]		2.17175	2.47021	3.22727	1.89913	3.5395	3.39645	3.83497	2.60965		0.0588422	0.903052
Pip5k1c	O70161	Phosphatidylinositol 4-phosphate 5-kinase type-1 gamma [OS=Mus musculus]		1.63624	1.96922	2.26233	0.208862	1.68767	1.84783	1.99881	1.93431		0.478047	0.34799
Slc4a10	Q5DTL9	Sodium-driven chloride bicarbonate exchanger [OS=Mus musculus]		1.1378	1.66853	2.29195	1.14009	2.22086	1.98676	2.05713	1.62725		0.219305	0.413407
Pcca	Q91ZA3	Propionyl-CoA carboxylase alpha chain, mitochondrial [OS=Mus musculus]		0.426589	0.888947	1.50637	-0.535633	1.84295	1.04539	1.15772	1.19294		0.164717	0.73818
Pacs1	Q8K212	Phosphofurin acidic cluster sorting protein 1 [OS=Mus musculus]		0.855948	1.88801	2.18183	0.654781	1.748	1.95443	2.21125	2.05182		0.175969	0.596231
Mthfd1l	Q3V3R1	Monofunctional C1-tetrahydrofolate synthase, mitochondrial [OS=Mus musculus]		0.617009	0.882904	0.815095	-0.332188	0.789286	0.670118	0.103321	0.606024		0.889147	0.0464821
Akap5	D3YVF0	A-kinase anchor protein 5 [OS=Mus musculus]		2.01512	2.08991	2.95103	2.25029	2.3859	2.18615	2.04137	1.96347		0.463811	-0.182365
Nrxn1	Q9CS84	Neurexin-1 [OS=Mus musculus]		-0.455047	0.935099	0.873401	-2.47058	0.853838	0.717201	0.843906	0.910717		0.21375	1.1107
Mapk1	P63085	Mitogen-activated protein kinase 1 [OS=Mus musculus]		3.24906	3.6127	4.21171	2.74905	4.12077	4.0619	4.14268	4.02613		0.0868226	0.632244
Itpr1	P11881	Inositol 1,4,5-trisphosphate receptor type 1 [OS=Mus musculus]		-0.433831	-0.884056	-0.290948	-0.448708	-0.217842	-1.21243	0.0350037	-0.314091		0.781879	0.0870457
Cct3	P80318	T-complex protein 1 subunit gamma [OS=Mus musculus]		2.63813	2.70145	3.11937	1.79063	3.18145	2.9041	3.26052	2.61755		0.221946	0.428512
Ppp1cc	P63087	Serine/threonine-protein phosphatase PP1-gamma catalytic subunit [OS=Mus musculus]		-0.509027	-0.0312233	0.193757	-0.2647	-0.520012	-0.369795	-0.212393	-0.519205		0.183578	-0.252553
Sipa1l1	Q8C0T5	Signal-induced proliferation-associated 1-like protein 1 [OS=Mus musculus]		1.49697	1.77385	2.46103	0.826159	1.62127	1.47324	2.12254	2.03202		0.659677	0.172765
Rab1b	Q9D1G1	Ras-related protein Rab-1B [OS=Mus musculus]		0.740506	1.51371	2.12928	0.34672	2.81186	2.57593	2.55746	1.92467		0.0268369	1.28493
Gfap	P03995	Glial fibrillary acidic protein [OS=Mus musculus]		2.05583	1.87177	2.32828	1.83189	2.09083	2.33249	2.54866	2.11137		0.16199	0.248895
Add2	Q9QYB8	Beta-adducin [OS=Mus musculus]		1.79226	2.07932	2.16035	1.44734	2.57144	2.11187	2.96941	2.41511		0.0360936	0.647145
Cct8	P42932	T-complex protein 1 subunit theta [OS=Mus musculus]		2.07844	1.99816	2.66234	1.59064	2.62534	2.10977	2.70003	2.25964		0.241463	0.3413
Cend1	Q9JKC6	Cell cycle exit and neuronal differentiation protein 1 [OS=Mus musculus]		5.69915	5.68139	6.33005	2.62434	4.18184	3.89119	6.27224	6.60326		0.892475	0.153399
Cct4	P80315	T-complex protein 1 subunit delta [OS=Mus musculus]		0.401145	1.19091	2.1613	1.10713	2.08586	1.95907	2.31997	1.95002		0.0592441	0.863608
Rab3c	P62823	Ras-related protein Rab-3C [OS=Mus musculus]		2.40426	2.39561	3.43623	1.72273	3.71295	3.31823	3.89485	2.77988		0.0728311	0.93677
Basp1	Q91XV3	Brain acid soluble protein 1 [OS=Mus musculus]		5.94493	6.15788	6.30351	4.12423	4.48748	4.46386	6.30079	6.31807		0.754648	-0.240088
Arhgdia	Q99PT1	Rho GDP-dissociation inhibitor 1 [OS=Mus musculus]		2.72594	3.13843	3.6831	3.51185	3.51179	3.50007	3.65658	2.90055		0.65459	0.127416
Anks1b	Q8BIZ1	Ankyrin repeat and sterile alpha motif domain-containing protein 1B [OS=Mus musculus]		2.60195	2.73244	2.89215	2.07586	2.28508	2.8251	2.24023	2.47808		0.611649	-0.118481
Ntm	Q99PJ0	Neurotrimin [OS=Mus musculus]		3.4881	3.70677	4.34836	3.17965	4.40905	4.36957	4.46447	3.79557		0.0950725	0.578942
Cct5	P80316	T-complex protein 1 subunit epsilon [OS=Mus musculus]		1.31171	1.44346	2.21299	0.864002	2.0044	2.30236	2.53502	1.86623		0.0645715	0.718963
Gstm1	P10649	Glutathione S-transferase Mu 1 [OS=Mus musculus]		3.97824	3.72775	4.07033	3.74814	4.33685	4.45769	3.71051	4.28393		0.141311	0.31613
Scn2a	B1AWN6	Sodium channel protein type 2 subunit alpha [OS=Mus musculus]		1.67222	1.74804	2.00567	1.37324	1.8154	1.92738	2.34082	1.8521		0.161277	0.284134
Ndufa8	Q9DCJ5	NADH dehydrogenase [ubiquinone] 1 alpha subcomplex subunit 8 [OS=Mus musculus]		3.74932	3.83483	4.31985	3.03607	3.73844	4.05294	4.07985	4.31109		0.324853	0.310564
Capzb	P47757	F-actin-capping protein subunit beta [OS=Mus musculus]		2.16569	2.17869	3.55874	1.75054	3.72449	3.03953	3.82686	2.65115		0.113382	0.897091
Cadm2	Q8BLQ9	Cell adhesion molecule 2 [OS=Mus musculus]		3.47105	4.15958	4.38377	3.58863	4.53757	4.59773	4.45877	3.81907		0.163041	0.452528
Prdx2	Q61171	Peroxiredoxin-2 [OS=Mus musculus]		4.38232	4.62396	4.81493	4.36839	4.94804	5.04491	4.71343	4.8048		0.04367	0.330397
Pak3	Q61036	Serine/threonine-protein kinase PAK 3 [OS=Mus musculus]		-0.376855	0.0207901	0.34467	0.104414	0.417227	-0.249376	0.374363	0.0703392		0.568857	0.129883
Atp1b2	P14231	Sodium/potassium-transporting ATPase subunit beta-2 [OS=Mus musculus]		4.63653	4.75512	5.02419	4.15528	4.88153	4.94012	4.83049	4.89318		0.231571	0.243551
Dlst	Q9D2G2	Dihydrolipoyllysine-residue succinyltransferase component of 2-oxoglutarate dehydrogenase complex, mitochondrial [OS=Mus musculus]		4.1735	4.14542	4.50305	3.72688	4.83263	4.50942	4.31199	4.19737		0.174214	0.325639
Pafah1b1	P63005	Platelet-activating factor acetylhydrolase IB subunit beta [OS=Mus musculus]		1.8574	2.15089	2.27465	1.78309	2.42268	2.57297	2.1289	2.21189		0.0855664	0.317603
Iars2	Q8BIJ6	Isoleucine--tRNA ligase, mitochondrial [OS=Mus musculus]		2.03783	2.33698	2.36505	1.61262	2.22561	2.21468	2.29201	2.20891		0.435018	0.147184
Nrcam	Q810U4	Neuronal cell adhesion molecule [OS=Mus musculus]		2.65686	2.93374	2.98567	2.34624	2.6218	2.53274	2.92169	2.44927		0.600329	-0.0992551
Cpne6	Q9Z140	Copine-6 [OS=Mus musculus]		2.20927	2.45608	2.83819	1.66822	2.86908	2.88589	2.81137	2.52718		0.113022	0.480442
Clasp2	Q8BRT1	CLIP-associating protein 2 [OS=Mus musculus]		0.706426	1.10801	1.46803	-0.267294	0.858786	0.363291	1.63934	1.40728		0.530579	0.31338
Ldha	P06151	L-lactate dehydrogenase A chain [OS=Mus musculus]		4.80748	5.0325	5.02624	4.32181	5.10548	5.16615	5.14176	5.00464		0.121468	0.307498
Rapgef2	Q8CHG7	Rap guanine nucleotide exchange factor 2 [OS=Mus musculus]		0.306561	0.64962	1.01345	-0.0378475	0.717207	0.611973	1.21623	0.696875		0.26114	0.327625
Phb2	O35129	Prohibitin-2 [OS=Mus musculus]		3.7718	3.66551	3.90224	2.53443	3.70561	3.57108	3.43654	4.01114		0.552802	0.212599
Ndufb10	Q9DCS9	NADH dehydrogenase [ubiquinone] 1 beta subcomplex subunit 10 [OS=Mus musculus]		3.0827	3.09189	3.61229	2.97974	3.513	3.36034	3.51487	3.16998		0.27359	0.197893
Sirpa	P97797	Tyrosine-protein phosphatase non-receptor type substrate 1 [OS=Mus musculus]		3.1003	3.67861	4.24172	3.08362	4.58788	4.26263	4.67104	3.43401		0.12094	0.712828
Kpnb1	P70168	Importin subunit beta-1 [OS=Mus musculus]		1.53373	1.55412	1.96545	2.76883	2.09083	2.5266	1.89524	2.24064		0.491673	0.232793
Ppfia2	Q8BSS9	Liprin-alpha-2 [OS=Mus musculus]		0.586297	0.402767	0.59386	-1.18926	-0.174191	-0.12328	0.430204	0.511866		0.897647	0.0627332
Calr	P14211	Calreticulin [OS=Mus musculus]		1.91306	2.2592	2.19729	1.47992	2.6424	3.06093	2.37151	2.03161		0.0912658	0.564246
Kif1a	P33173	Kinesin-like protein KIF1A [OS=Mus musculus]		-0.890302	-0.0767593	-1.00435	-1.69339	0.27652	0.246952	0.29282	0.135332		0.0134057	1.15411
Cyfip1	Q7TMB8	Cytoplasmic FMR1-interacting protein 1 [OS=Mus musculus]		-1.02279	-2.48688	-2.51315	-3.51482	-0.635216	-1.73815	-2.22267	-1.83359		0.253877	0.777003
Kif5b	Q61768	Kinesin-1 heavy chain [OS=Mus musculus]		-0.763539	-1.87827	-0.978858	NaN	-1.36374	-5.63938	-2.06964	-0.859837		0.374842	-1.27626
Sv2b	Q8BG39	Synaptic vesicle glycoprotein 2B [OS=Mus musculus]		2.99052	3.40974	3.98924	2.58708	4.27379	4.23826	4.29015	3.61961		0.0448996	0.86131
Usp9x	P70398	Probable ubiquitin carboxyl-terminal hydrolase FAF-X [OS=Mus musculus]		-0.498912	-0.661095	0.361753	-0.614113	0.127316	0.380054	-0.406954	0.0695705		0.223479	0.395588
Coro1c	Q9WUM4	Coronin-1C [OS=Mus musculus]		1.73565	2.20104	2.62752	1.46046	2.56008	2.59091	2.51354	2.3691		0.103739	0.50224
Idh2	P54071	Isocitrate dehydrogenase [NADP], mitochondrial [OS=Mus musculus]		2.32916	2.76073	2.98591	2.60399	3.18336	2.83079	2.64487	3.03071		0.212827	0.252484
Grm3	Q9QYS2	Metabotropic glutamate receptor 3 [OS=Mus musculus]		1.31452	1.35178	2.1383	1.15633	2.06759	2.13868	2.13545	1.37115		0.179727	0.437985
Htt	P42859	Huntingtin [OS=Mus musculus]		0.277459	-0.222307	0.465608	0.046793	1.04553	0.808548	0.425066	0.49658		0.0370093	0.552043
Prkca	P20444	Protein kinase C alpha type [OS=Mus musculus]		0.64965	0.165714	1.04431	-1.45889	-1.50244	-1.00398	0.485462	0.923508		0.65619	-0.374557
Lgi1	Q9JIA1	Leucine-rich glioma-inactivated protein 1 [OS=Mus musculus]		2.00084	2.79167	2.44733	2.25257	3.03405	3.04274	2.82425	2.4027		0.0899441	0.452833
Negr1	Q80Z24	Neuronal growth regulator 1 [OS=Mus musculus]		3.04286	3.25074	3.62059	2.94628	3.68075	3.66642	3.62656	3.39013		0.061863	0.375847
Mapre2	Q8R001	Microtubule-associated protein RP/EB family member 2 [OS=Mus musculus]		-0.15097	1.32033	1.76855	0.978086	2.01912	2.15403	2.2642	1.90855		0.0378113	1.10747
Ppm1h	Q3UYC0	Protein phosphatase 1H [OS=Mus musculus]		-0.539798	0.859499	1.55003	-0.0736866	1.34481	1.4816	1.10586	0.57284		0.231889	0.677265
Dync1li1	Q8R1Q8	Cytoplasmic dynein 1 light intermediate chain 1 [OS=Mus musculus]		0.625026	0.937214	0.92722	-2.27395	0.716105	0.794817	1.59425	1.02357		0.269457	0.978309
Epha4	Q03137	Ephrin type-A receptor 4 [OS=Mus musculus]		0.680434	0.980917	1.16299	-0.610531	1.0898	0.876377	0.977139	0.879189		0.357625	0.402174
Prdx6	O08709	Peroxiredoxin-6 [OS=Mus musculus]		2.92736	2.78587	3.30144	2.62885	3.32825	3.41277	2.71964	2.94816		0.412077	0.191328
Cttn	Q60598	Src substrate cortactin [OS=Mus musculus]		1.92418	2.02033	2.59702	1.84056	2.31857	2.56207	2.48847	1.92971		0.341454	0.229186
Madd	Q80U28	MAP kinase-activating death domain protein [OS=Mus musculus]		-0.572743	0.868961	1.3948	-1.2152	1.32948	1.56323	1.08806	1.26388		0.101416	1.19221
Nrxn3	Q6P9K9	Neurexin-3 [OS=Mus musculus]		-0.875907	-0.823414	0.333291	-1.65145	0.271475	0.0100307	0.518858	-0.353226		0.102306	0.866153
Aifm1	Q9Z0X1	Apoptosis-inducing factor 1, mitochondrial [OS=Mus musculus]		0.932096	0.569206	1.24174	1.4689	0.0659752	0.294586	-0.230684	1.15105		0.0848987	-0.732753
Gpd1l	Q3ULJ0	Glycerol-3-phosphate dehydrogenase 1-like protein [OS=Mus musculus]		2.76269	2.98004	3.19701	2.96475	3.27025	3.43804	2.89478	3.09956		0.221654	0.199533
Fbxo41	Q6NS60	F-box only protein 41 [OS=Mus musculus]		0.522115	0.717247	0.842223	-0.468288	0.0868874	0.604496	0.556292	1.05821		0.645777	0.173147
Sv2a	Q9JIS5	Synaptic vesicle glycoprotein 2A [OS=Mus musculus]		5.01251	4.90225	5.34904	3.41313	4.80607	4.39028	5.40202	5.58128		0.488583	0.375678
Eno3	P21550	Beta-enolase [OS=Mus musculus]		3.20927	2.92516	3.4997	2.58398	3.38088	3.39681	3.21109	3.34323		0.213892	0.278476
Tcp1	P11983	T-complex protein 1 subunit alpha [OS=Mus musculus]		1.10889	1.48244	1.57119	0.635508	1.61216	1.85334	1.69856	1.56697		0.0725357	0.483247
Pdcd6ip	Q9WU78	Programmed cell death 6-interacting protein [OS=Mus musculus]		1.44693	1.40574	1.27018	1.36758	1.26902	1.3047	1.49845	1.34526		0.782038	-0.01825
Lsamp	Q8BLK3	Limbic system-associated membrane protein [OS=Mus musculus]		3.25373	3.9256	4.66226	3.5091	4.09654	4.56882	4.58923	4.41711		0.127414	0.58025
Pkp4	Q68FH0	Plakophilin-4 [OS=Mus musculus]		-0.23664	0.0868893	1.14429	-0.139887	0.727192	0.675308	0.431343	1.01643		0.192057	0.498904
Etfa	Q99LC5	Electron transfer flavoprotein subunit alpha, mitochondrial [OS=Mus musculus]		1.5807	1.46776	2.01132	0.487307	2.1186	2.1728	1.61545	2.10113		0.126639	0.615226
Ndufa5	Q9CPP6	NADH dehydrogenase [ubiquinone] 1 alpha subcomplex subunit 5 [OS=Mus musculus]		2.96204	3.33395	3.14192	2.54851	3.69423	3.32926	3.01246	3.11456		0.244161	0.29102
Flot1	O08917	Flotillin-1 [OS=Mus musculus]		1.51285	1.30092	2.0765	1.27209	1.72876	1.913	1.95506	1.86558		0.14298	0.325008
Dbnl	Q62418	Drebrin-like protein [OS=Mus musculus]		0.0514593	0.903418	1.83531	0.0285664	1.26686	0.978125	2.19403	1.49475		0.170903	0.778751
Hspe1	Q64433	10 kDa heat shock protein, mitochondrial [OS=Mus musculus]		5.54592	5.79312	5.96285	4.78982	5.89922	5.85418	5.80788	5.89738		0.236455	0.341733
Plxna1	P70206	Plexin-A1 [OS=Mus musculus]		-3.45261	-0.873529	-0.233901	-2.35435	0.302969	0.485373	-0.193335	-0.477148		0.0598208	1.75806
Lonp1	Q8CGK3	Lon protease homolog, mitochondrial [OS=Mus musculus]		1.86798	1.75974	2.4172	0.392429	2.26564	2.16812	2.12186	2.30148		0.211344	0.604941
Cisd1	Q91WS0	CDGSH iron-sulfur domain-containing protein 1 [OS=Mus musculus]		1.87755	2.62964	4.08159	1.5923	4.72356	3.90084	4.41314	2.90243		0.080248	1.43973
Slc25a11	Q9CR62	Mitochondrial 2-oxoglutarate/malate carrier protein [OS=Mus musculus]		3.90267	3.83377	4.09022	3.75093	4.52234	4.27945	4.06421	4.13652		0.0284918	0.356229
Pdxk	Q8K183	Pyridoxal kinase [OS=Mus musculus]		2.16385	2.32349	2.66722	1.63266	2.95183	2.84758	3.11042	2.46973		0.0439026	0.648086
Thy1	P01831	Thy-1 membrane glycoprotein [OS=Mus musculus]		6.13534	6.37144	6.18273	5.94307	6.19998	6.17265	6.57984	6.16862		0.394781	0.122128
Slc4a4	O88343	Electrogenic sodium bicarbonate cotransporter 1 [OS=Mus musculus]		0.643764	1.3713	1.88705	0.238012	2.16594	2.17227	2.41566	1.53247		0.0462424	1.03655
Capza2	P47754	F-actin-capping protein subunit alpha-2 [OS=Mus musculus]		3.02831	3.17725	3.46313	3.09294	3.45448	3.34	3.16766	3.25279		0.357882	0.113327
Ahcyl2	Q68FL4	Putative adenosylhomocysteinase 3 [OS=Mus musculus]		-0.606034	-3.04146	-0.534303	NaN	-0.998178	-0.368319	-1.70815	-2.45864		0.99076	0.0106106
Sncb	Q91ZZ3	Beta-synuclein [OS=Mus musculus]		5.44689	5.8579	5.90896	5.26842	5.69691	5.91146	5.80453	5.43723		0.639512	0.09199
Plppr4	Q7TME0	Phospholipid phosphatase-related protein type 4 [OS=Mus musculus]		0.0963869	1.09713	1.31261	-0.833176	0.804079	1.2352	1.42986	1.33093		0.178383	0.78178
Phgdh	Q61753	D-3-phosphoglycerate dehydrogenase [OS=Mus musculus]		1.95217	2.2148	2.55035	1.2558	1.92086	2.54213	1.36001	2.49796		0.831485	0.0869589
Cyc1	Q9D0M3	Cytochrome c1, heme protein, mitochondrial [OS=Mus musculus]		4.5587	4.69475	4.92811	4.39525	5.17782	4.93204	4.66624	4.79128		0.166438	0.247644
Prkce	P16054	Protein kinase C epsilon type [OS=Mus musculus]		1.6293	1.37492	1.03316	1.01441	0.884928	1.22649	1.35652	1.47898		0.897659	-0.0262175
Ak1	Q9R0Y5	Adenylate kinase isoenzyme 1 [OS=Mus musculus]		1.27747	1.56041	2.30236	0.461691	2.06105	2.55398	2.7991	2.48294		0.0396712	1.07378
Fth1	P09528	Ferritin heavy chain [OS=Mus musculus]		2.57817	2.88684	3.35332	1.62774	2.90625	2.99158	3.60566	2.72823		0.319551	0.446412
Itpka	Q8R071	Inositol-trisphosphate 3-kinase A [OS=Mus musculus]		-0.48667	0.148193	0.421756	-0.0409794	1.56707	0.851511	1.47242	0.595453		0.0106508	1.11104
Tom1l2	Q5SRX1	TOM1-like protein 2 [OS=Mus musculus]		1.81964	1.9185	1.94012	1.25104	1.51567	1.98214	1.53025	2.15691		0.789835	0.0639186
Nbea	Q9EPN1	Neurobeachin [OS=Mus musculus]		-1.14977	-0.349823	-0.522395	-3.10667	0.493773	-0.462509	0.479506	-0.522303		0.114175	1.27928
Pgm1	Q9D0F9	Phosphoglucomutase-1 [OS=Mus musculus]		1.12354	1.30338	2.10258	1.37476	1.70188	1.61897	1.59011	1.78561		0.402378	0.198081
Gnaz	O70443	Guanine nucleotide-binding protein G(z) subunit alpha [OS=Mus musculus]		2.03531	2.43607	2.58996	1.78712	2.84622	2.93358	2.76938	2.25875		0.0853531	0.489868
Slc9a3r1	P70441	Na(+)/H(+) exchange regulatory cofactor NHE-RF1 [OS=Mus musculus]		2.68342	2.94567	3.19908	1.87555	3.09305	3.28944	3.02564	3.00691		0.195851	0.427825
Chchd3	Q9CRB9	MICOS complex subunit Mic19 [OS=Mus musculus]		2.67476	2.63484	3.29548	1.62195	3.20822	2.62348	3.00505	3.07485		0.296494	0.421141
Slc25a22	Q9D6M3	Mitochondrial glutamate carrier 1 [OS=Mus musculus]		4.6824	4.98761	5.2991	4.74776	5.48156	5.3486	4.69151	4.96622		0.43046	0.192756
Rtn1	Q8K0T0	Reticulon-1 [OS=Mus musculus]		3.18889	3.21465	3.34911	2.6571	3.42336	3.42065	3.46393	2.95058		0.318686	0.212193
Aldh1b1	Q9CZS1	Aldehyde dehydrogenase X, mitochondrial [OS=Mus musculus]		0.626489	0.92774	1.01321	0.23167	1.48592	0.600744	1.00399	0.847464		0.310285	0.284752
Icam5	Q60625	Intercellular adhesion molecule 5 [OS=Mus musculus]		3.15772	3.26592	3.8008	3.27723	3.48624	3.80489	3.74061	3.35268		0.264437	0.220687
Mtch2	Q791V5	Mitochondrial carrier homolog 2 [OS=Mus musculus]		3.86858	3.98739	4.21386	3.6339	4.32594	4.39954	3.8481	4.01837		0.256854	0.222053
Rasal1	Q9Z268	RasGAP-activating-like protein 1 [OS=Mus musculus]		1.42085	1.78265	2.035	1.3715	1.91854	1.96372	1.68815	1.99198		0.214567	0.238095
Ctbp1	O88712	C-terminal-binding protein 1 [OS=Mus musculus]		3.97281	4.0423	4.51586	3.84465	4.153	4.18918	4.03019	4.10779		0.867797	0.026135
Alb	P07724	Albumin [OS=Mus musculus]		1.70347	1.91321	1.99671	1.64649	2.46332	1.7867	3.1745	1.99861		0.140358	0.540812
Glod4	Q9CPV4	Glyoxalase domain-containing protein 4 [OS=Mus musculus]		1.2241	1.2983	1.54809	1.12311	2.0525	1.89074	1.8404	1.56925		0.007198	0.539821
Actr3b	Q641P0	Actin-related protein 3B [OS=Mus musculus]		0.543786	0.14208	1.37913	-0.0325909	1.32339	1.27082	1.34349	0.495806		0.160756	0.600275
Tecpr1	Q80VP0	Tectonin beta-propeller repeat-containing protein 1 [OS=Mus musculus]		-1.83504	-4.99364	-1.09309	-2.31263	-1.36415	-1.26492	-1.33586	-1.37543		0.200057	1.22351
Mgll	O35678	Monoglyceride lipase [OS=Mus musculus]		1.84251	1.94619	2.68301	1.98785	2.27713	2.58994	2.43119	2.24891		0.237656	0.2719
Pdxp	P60487	Chronophin [OS=Mus musculus]		2.62088	2.5208	2.95618	1.97566	2.51579	2.54598	3.0119	2.94549		0.365444	0.236407
Chchd6	Q91VN4	MICOS complex subunit Mic25 [OS=Mus musculus]		2.91161	3.0148	3.18147	0.159792	2.04835	1.80254	2.81986	2.34988		0.937357	-0.0617614
Rab7a	P51150	Ras-related protein Rab-7a [OS=Mus musculus]		3.79538	3.83932	3.89	3.82428	4.25324	4.13788	3.9249	3.81975		0.0982655	0.196696
Arf3	P61205	ADP-ribosylation factor 3 [OS=Mus musculus]		1.12309	1.70084	3.95995	0.58548	4.44969	4.10063	4.05927	2.30262		0.0771753	1.88571
Begain	Q68EF6	Brain-enriched guanylate kinase-associated protein [OS=Mus musculus]		-0.189979	-0.279818	0.54345	-2.57062	-2.22547	-0.710747	-0.824148	-0.0486546		0.701296	-0.328015
Park7	Q99LX0	Parkinson disease protein 7 homolog [OS=Mus musculus]		3.16349	3.03768	3.19138	2.28062	3.15717	3.16005	2.98857	2.82969		0.632072	0.115576
Pcmt1	P23506	Protein-L-isoaspartate(D-aspartate) O-methyltransferase [OS=Mus musculus]		-0.151969	0.751434	1.98391	-0.161314	1.80147	1.34347	2.55582	1.33874		0.0947131	1.15436
Rab2a	P53994	Ras-related protein Rab-2A [OS=Mus musculus]		2.1931	2.65141	2.79969	2.03746	3.41592	3.26375	3.15861	2.65904		0.0281174	0.703913
Bdh1	Q80XN0	D-beta-hydroxybutyrate dehydrogenase, mitochondrial [OS=Mus musculus]		3.37803	3.61559	4.01506	3.06388	4.15305	4.07891	3.74339	3.93587		0.0815144	0.459667
Nptx1	Q62443	Neuronal pentraxin-1 [OS=Mus musculus]		0.536708	2.00792	1.75719	1.56246	2.18544	2.33183	1.47506	1.85509		0.234191	0.495785
Sod2	P09671	Superoxide dismutase [Mn], mitochondrial [OS=Mus musculus]		3.91122	4.09934	3.91314	3.71408	4.2946	4.52224	3.61822	3.79449		0.535583	0.147946
Uqcrb	Q9D855	Cytochrome b-c1 complex subunit 7 [OS=Mus musculus]		2.98401	3.46281	3.93188	2.82013	4.45162	4.19327	4.18727	3.40872		0.0651767	0.760511
Gnaq	P21279	Guanine nucleotide-binding protein G(q) subunit alpha [OS=Mus musculus]		2.73636	2.8338	3.04012	2.11327	2.93274	3.11119	2.82767	2.87832		0.265231	0.256595
P4hb	P09103	Protein disulfide-isomerase [OS=Mus musculus]		0.185748	0.50008	0.419572	0.305328	0.349236	-0.35873	0.300837	0.286959		0.295705	-0.208107
Lancl2	Q9JJK2	LanC-like protein 2 [OS=Mus musculus]		1.20901	1.30866	1.96914	0.443701	1.66056	1.62871	1.85062	1.65157		0.192097	0.465239
Sptb	P15508	Spectrin beta chain, erythrocytic [OS=Mus musculus]		-3.68284	NaN	-1.50509	-1.2446	-0.898338	-1.71148	-0.945528	-3.109		0.613884	0.47809
Cct6a	P80317	T-complex protein 1 subunit zeta [OS=Mus musculus]		1.46415	1.6395	2.34869	1.1041	2.13042	2.13441	2.14992	1.96555		0.13615	0.455968
Akr1a1	Q9JII6	Aldo-keto reductase family 1 member A1 [OS=Mus musculus]		2.27273	2.3745	2.82307	1.42565	2.84651	2.9263	2.95759	2.49861		0.109131	0.583267
Adgrl1	Q80TR1	Adhesion G protein-coupled receptor L1 [OS=Mus musculus]		-0.887622	-0.00877762	0.703845	-0.355156	0.107632	0.733614	0.506353	0.864702		0.113395	0.690003
Dnm2	P39054	Dynamin-2 [OS=Mus musculus]		NaN	NaN	NaN	NaN	NaN	NaN	NaN	NaN		NaN	0
Srr	Q9QZX7	Serine racemase [OS=Mus musculus]		0.677627	1.29654	1.72772	-0.0341606	1.26458	1.03983	1.96642	1.68671		0.237291	0.572456
Ppp2ca	P63330	Serine/threonine-protein phosphatase 2A catalytic subunit alpha isoform [OS=Mus musculus]		1.45916	1.66771	1.92982	1.20771	2.22769	2.24194	2.18343	2.0483		0.00880215	0.609239
Sccpdh	Q8R127	Saccharopine dehydrogenase-like oxidoreductase [OS=Mus musculus]		1.78768	2.31848	2.18058	1.00248	1.99043	2.01425	2.20912	2.18019		0.393885	0.276194
Scrn1	Q9CZC8	Secernin-1 [OS=Mus musculus]		2.82316	2.68853	3.4103	1.592	2.86694	2.98306	3.5514	3.36934		0.219928	0.564184
Maob	Q8BW75	Amine oxidase [flavin-containing] B [OS=Mus musculus]		1.64149	1.39735	2.0024	-0.395975	2.36048	1.61784	1.80041	1.91695		0.21975	0.762603
Etfb	Q9DCW4	Electron transfer flavoprotein subunit beta [OS=Mus musculus]		2.74263	2.49473	2.85818	2.31643	3.17426	2.52781	2.15129	2.53242		0.979522	-0.00655079
Kif21a	Q9QXL2	Kinesin-like protein KIF21A [OS=Mus musculus]		-0.204986	0.680445	-0.13297	-0.37096	0.737829	1.00083	1.16482	0.547194		0.0185599	0.869784
Agap2	Q3UHD9	Arf-GAP with GTPase, ANK repeat and PH domain-containing protein 2 [OS=Mus musculus]		1.84356	1.54012	1.67589	-0.670134	1.0084	1.0666	1.28612	1.30008		0.913124	0.0679412
Actr2	P61161	Actin-related protein 2 [OS=Mus musculus]		1.09065	1.73693	2.14954	-0.400349	2.32384	2.21411	2.38435	1.88737		0.112725	1.05823
Aars1	Q8BGQ7	Alanine--tRNA ligase, cytoplasmic [OS=Mus musculus]		1.38219	1.40659	1.53391	0.906239	1.86832	2.00292	1.77564	1.50687		0.0319891	0.481207
Gpm6a	P35802	Neuronal membrane glycoprotein M6-a [OS=Mus musculus]		6.169	6.53274	6.64472	5.89604	6.22604	6.47846	6.59116	6.53156		0.469421	0.146179
Pdhx	Q8BKZ9	Pyruvate dehydrogenase protein X component, mitochondrial [OS=Mus musculus]		2.17697	1.84608	2.85931	1.19228	2.93995	2.64414	2.5886	2.69057		0.0975579	0.697157
Pip4k2b	Q80XI4	Phosphatidylinositol 5-phosphate 4-kinase type-2 beta [OS=Mus musculus]		0.610959	1.47115	1.95024	0.200129	2.36042	2.16063	2.21121	1.5234		0.0618939	1.0058
Atp6v1g2	Q9WTT4	V-type proton ATPase subunit G 2 [OS=Mus musculus]		-1.47695	0.518911	3.67862	-2.07748	4.06188	3.3587	4.41182	2.17609		0.0527547	3.34135
Canx	P35564	Calnexin [OS=Mus musculus]		0.561967	1.13581	1.22526	0.433577	1.46415	1.44715	1.56724	0.879976		0.0953421	0.500477
Stoml2	Q99JB2	Stomatin-like protein 2, mitochondrial [OS=Mus musculus]		-0.532804	-0.808834	-0.70412	-2.20647	0.303795	-0.160624	-0.939154	-1.35584		0.366072	0.525102
Palm	Q9Z0P4	Paralemmin-1 [OS=Mus musculus]		2.25554	2.24659	2.34373	2.35906	2.85437	3.15745	2.72242	2.64581		0.00342803	0.543781
Abi1	Q8CBW3	Abl interactor 1 [OS=Mus musculus]		1.01505	1.71025	1.71735	2.90171	1.94516	2.02427	2.27704	1.45346		0.842274	0.0888882
Trio	Q0KL02	Triple functional domain protein [OS=Mus musculus]		-0.45309	-0.116753	-0.219478	-0.575733	-0.412481	-0.589956	-0.378191	0.25098		0.790367	0.0588512
Ablim1	Q8K4G5	Actin-binding LIM protein 1 [OS=Mus musculus]		-0.536908	0.90152	0.787501	-1.25545	0.982912	0.961485	1.0522	0.118053		0.206916	0.804495
Cbr1	P48758	Carbonyl reductase [NADPH] 1 [OS=Mus musculus]		2.1794	2.32145	2.80953	1.66287	2.95871	2.48157	2.71615	2.59351		0.134822	0.44417
Ezr	P26040	Ezrin [OS=Mus musculus]		1.85864	2.06304	2.09624	1.3576	2.10498	1.87052	1.79866	2.48318		0.374414	0.220456
Crym	O54983	Ketimine reductase mu-crystallin [OS=Mus musculus]		2.38988	2.06939	3.17041	2.32551	3.40702	3.14232	3.28588	2.83757		0.0440175	0.679398
Atp5f1c	Q91VR2	ATP synthase subunit gamma, mitochondrial [OS=Mus musculus]		4.37031	4.65164	4.61889	3.5931	5.0233	4.85513	4.30751	4.40669		0.302295	0.339669
Ttc7b	E9Q6P5	Tetratricopeptide repeat protein 7B [OS=Mus musculus]		0.140819	0.404621	0.905267	-0.323708	0.858665	0.53483	0	0.370275		0.628815	0.159193
Otub1	Q7TQI3	Ubiquitin thioesterase OTUB1 [OS=Mus musculus]		2.14152	2.35097	2.55645	1.57694	2.7646	2.79295	2.9536	2.52827		0.0384679	0.603383
Grin1	P35438	Glutamate receptor ionotropic, NMDA 1 [OS=Mus musculus]		2.53849	2.57438	2.64267	2.22739	2.34464	2.28989	1.72256	2.41891		0.152171	-0.301737
Cap2	Q9CYT6	Adenylyl cyclase-associated protein 2 [OS=Mus musculus]		0.469102	1.08602	2.22217	0.456467	2.34906	1.76872	2.58638	1.14866		0.135386	0.904766
Rap1b	Q99JI6	Ras-related protein Rap-1b [OS=Mus musculus]		2.3505	2.35178	2.74959	2.07144	2.59653	2.99924	3.07609	2.98436		0.0232315	0.533228
Cit	P49025	Citron Rho-interacting kinase [OS=Mus musculus]		1.33762	1.32451	1.53687	1.16065	1.5409	1.77074	1.49708	1.92284		0.0347574	0.342978
Macf1	Q69ZZ9	Microtubule-actin cross-linking factor 1, isoforms 6/7 [OS=Mus musculus]		NaN	NaN	NaN	NaN	NaN	NaN	NaN	NaN		NaN	0
Calm2	P0DP27	Calmodulin-2 [OS=Mus musculus]		3.00284	5.16213	6.0235	4.776	6.89965	6.21901	6.86275	5.16124		0.0864462	1.54454
Pgm2l1	Q8CAA7	Glucose 1,6-bisphosphate synthase [OS=Mus musculus]		1.7051	1.85974	1.73099	1.19015	2.46775	2.03363	1.65886	1.85268		0.144014	0.381732
Syt2	P46097	Synaptotagmin-2 [OS=Mus musculus]		-0.813249	-0.621704	-0.402009	-0.301788	-1.05589	0.248735	-1.69245	-1.32326		0.372914	-0.42103
Fkbp1a	P26883	Peptidyl-prolyl cis-trans isomerase FKBP1A [OS=Mus musculus]		3.04609	3.47334	3.81507	2.77666	4.0766	4.13115	3.55724	3.67529		0.0748242	0.582279
Cdh2	P15116	Cadherin-2 [OS=Mus musculus]		0.588859	1.37578	1.2819	1.20788	1.48234	1.44472	0.88446	1.52753		0.380426	0.221155
Gad2	P48320	Glutamate decarboxylase 2 [OS=Mus musculus]		0.962358	1.45295	1.84929	0.467976	2.09985	2.26057	2.45022	1.77337		0.0273571	0.962856
Rab5c	P35278	Ras-related protein Rab-5C [OS=Mus musculus]		1.43367	1.47733	2.16944	1.46322	2.34672	2.21725	2.44809	1.60328		0.0934947	0.51792
Nsfl1c	Q9CZ44	NSFL1 cofactor p47 [OS=Mus musculus]		0.388949	1.26336	1.6097	0.230829	0.646509	1.31865	1.30009	1.44645		0.452979	0.304717
Epn1	Q80VP1	Epsin-1 [OS=Mus musculus]		0.685168	1.54481	2.0572	0.686043	2.42302	2.08538	2.12266	1.47812		0.0925742	0.783988
Septin4	P28661	Septin-4 [OS=Mus musculus]		3.66477	3.59519	3.76545	3.77645	3.78922	3.10443	3.87521	3.4831		0.473344	-0.137478
Actr1a	P61164	Alpha-centractin [OS=Mus musculus]		2.24163	2.39176	2.59921	2.06678	3.01533	2.47931	2.90799	2.22076		0.178502	0.331
Hras	Q61411	GTPase HRas [OS=Mus musculus]		3.0434	3.49055	3.54291	2.78871	3.50724	3.65637	3.73723	3.43291		0.107487	0.367045
Cpe	Q00493	Carboxypeptidase E [OS=Mus musculus]		0.696729	1.47804	2.15343	0.664129	2.2065	2.30182	1.90421	1.88713		0.0673302	0.826831
Psd3	Q2PFD7	PH and SEC7 domain-containing protein 3 [OS=Mus musculus]		1.62355	2.12611	2.58472	0.848112	2.3996	2.36393	2.51563	2.16093		0.187128	0.5644
Igsf8	Q8R366	Immunoglobulin superfamily member 8 [OS=Mus musculus]		2.43299	2.52449	2.86975	2.16938	2.58967	2.84481	2.70616	2.55798		0.31089	0.175504
Tnik	P83510	Traf2 and NCK-interacting protein kinase [OS=Mus musculus]		-0.725156	0.551464	0.201627	0.112364	-0.258543	0.0448036	0.980362	0.524055		0.48185	0.287595
Pebp1	P70296	Phosphatidylethanolamine-binding protein 1 [OS=Mus musculus]		4.35638	4.46009	4.87072	4.3992	4.95525	5.18235	4.88312	4.75856		0.0288421	0.423223
Vsnl1	P62761	Visinin-like protein 1 [OS=Mus musculus]		2.10423	2.75293	3.22405	2.64545	3.91565	3.43897	4.33334	2.59327		0.0890857	0.888643
Dlgap1	Q9D415	Disks large-associated protein 1 [OS=Mus musculus]		0.548411	0.764717	1.29009	0.182055	0.393541	0.0414066	0.684893	0.807196		0.483816	-0.21456
Gdap1l1	Q8VE33	Ganglioside-induced differentiation-associated protein 1-like 1 [OS=Mus musculus]		1.33703	1.01138	1.86074	1.14369	1.77813	1.82197	1.77188	1.45663		0.121567	0.368942
Hip1r	Q9JKY5	Huntingtin-interacting protein 1-related protein [OS=Mus musculus]		-2.25451	-1.14769	-0.475818	-1.81972	-0.670424	-0.326729	-0.0330429	-0.428942		0.0420024	1.05965
Echs1	Q8BH95	Enoyl-CoA hydratase, mitochondrial [OS=Mus musculus]		2.44685	2.71952	2.7122	1.82651	3.09936	2.57411	1.82359	2.50954		0.829654	0.0753798
Cltb	Q6IRU5	Clathrin light chain B [OS=Mus musculus]		3.87876	4.0864	4.15814	3.70026	4.0755	4.45424	4.20924	3.97305		0.181327	0.222121
Vapa	Q9WV55	Vesicle-associated membrane protein-associated protein A [OS=Mus musculus]		1.83365	2.17847	2.95965	1.76383	2.88286	2.90646	3.35055	2.73669		0.0417846	0.78524
Dlgap2	Q8BJ42	Disks large-associated protein 2 [OS=Mus musculus]		0.606507	0.821339	1.70288	-0.809292	0.784023	1.03852	1.36534	1.07136		0.39913	0.484452
Cndp2	Q9D1A2	Cytosolic non-specific dipeptidase [OS=Mus musculus]		0.886661	0.902132	1.36174	0.357672	2.37516	1.27509	1.70886	1.08216		0.08274	0.733269
Ndufs6	P52503	NADH dehydrogenase [ubiquinone] iron-sulfur protein 6, mitochondrial [OS=Mus musculus]		3.97279	4.07982	4.32328	3.02033	3.81485	4.06754	4.04111	4.21857		0.554158	0.18646
Maoa	Q64133	Amine oxidase [flavin-containing] A [OS=Mus musculus]		1.63234	1.4522	1.90432	1.08629	2.0263	2.12859	1.863	1.73083		0.0729577	0.418394
Sfxn1	Q99JR1	Sideroflexin-1 [OS=Mus musculus]		2.34887	3.21753	3.00911	2.28605	3.69519	3.50999	3.53044	3.51326		0.0119988	0.846827
Grm5	Q3UVX5	Metabotropic glutamate receptor 5 [OS=Mus musculus]		1.33142	1.66986	1.90393	1.05754	0.225819	1.43589	1.32163	1.24656		0.244983	-0.433214
Vat1l	Q80TB8	Synaptic vesicle membrane protein VAT-1 homolog-like [OS=Mus musculus]		0.966496	1.33493	1.39832	0.404266	1.51319	1.80767	1.50331	1.60042		0.0511679	0.580142
Ctnnd1	P30999	Catenin delta-1 [OS=Mus musculus]		-2.09514	0.663321	0.738439	-1.20199	0.852699	0.80888	0.644003	0.503876		0.147242	1.17621
Dlgap3	Q6PFD5	Disks large-associated protein 3 [OS=Mus musculus]		2.58949	2.41019	2.4577	2.51376	1.83262	2.28547	2.04722	2.20821		0.00980967	-0.399402
Rap2a	Q80ZJ1	Ras-related protein Rap-2a [OS=Mus musculus]		NaN	-2.03217	-1.01104	NaN	0.400578	-0.859964	-0.167322	-1.96143		0.348396	0.874573
Ndufa13	Q9ERS2	NADH dehydrogenase [ubiquinone] 1 alpha subcomplex subunit 13 [OS=Mus musculus]		2.46477	2.36478	2.8389	2.53118	3.42004	2.80849	3.18119	2.52437		0.0997613	0.433613
Syne1	Q6ZWR6	Nesprin-1 [OS=Mus musculus]		NaN	NaN	-2.1044	NaN	NaN	NaN	-1.83809	NaN		1	0.266311
Cntnap2	Q9CPW0	Contactin-associated protein-like 2 [OS=Mus musculus]		0.0865507	0.548067	0.907454	-1.21171	1.13883	1.2374	0.921679	0.41678		0.14012	0.846083
Atp5pf	P97450	ATP synthase-coupling factor 6, mitochondrial [OS=Mus musculus]		3.03186	3.41155	3.65142	3.16526	4.02022	3.54024	3.41945	3.26055		0.294569	0.245094
Cdc42	P60766	Cell division control protein 42 homolog [OS=Mus musculus]		3.20148	3.59814	3.92293	2.75822	3.36842	3.58259	3.25537	3.97334		0.578092	0.174738
Syn3	Q8JZP2	Synapsin-3 [OS=Mus musculus]		0.31837	0.681774	1.10416	-1.7448	0.307194	0.601646	1.26923	0.803219		0.361578	0.655447
Eps15l1	Q60902	Epidermal growth factor receptor substrate 15-like 1 [OS=Mus musculus]		-0.0458479	-0.389942	0.623502	-0.955185	0.255489	0.17728	0.739515	0.325626		0.159918	0.566346
Rhoa	Q9QUI0	Transforming protein RhoA [OS=Mus musculus]		0.826142	1.60965	3.05086	0.875772	3.01265	2.82512	3.79769	1.50549		0.14055	1.19463
Aldh1a1	P24549	Aldehyde dehydrogenase 1A1 [OS=Mus musculus]		NaN	NaN	-2.53028	NaN	-1.71198	-2.15553	-1.56198	NaN		1	0.720457
Mapk3	Q63844	Mitogen-activated protein kinase 3 [OS=Mus musculus]		1.25168	1.55231	1.76247	1.08231	1.71659	1.59126	1.5447	1.80711		0.172502	0.252721
Slc6a17	Q8BJI1	Sodium-dependent neutral amino acid transporter SLC6A17 [OS=Mus musculus]		0.27802	0.5044	1.26451	0.583778	2.03896	1.94836	1.92149	0.413557		0.0828529	0.922915
Anxa5	P48036	Annexin A5 [OS=Mus musculus]		1.45982	1.45473	1.8869	0.769754	2.22854	1.96699	1.99636	1.29471		0.168959	0.478844
Samm50	Q8BGH2	Sorting and assembly machinery component 50 homolog [OS=Mus musculus]		1.82892	2.41364	2.44263	1.56397	2.56892	2.60881	1.66082	2.49291		0.421368	0.270574
Atic	Q9CWJ9	Bifunctional purine biosynthesis protein ATIC [OS=Mus musculus]		2.03218	1.24301	1.02725	2.36879	0.825983	1.05671	0.615702	1.48829		0.118867	-0.671136
Relch	Q148V7	RAB11-binding protein RELCH [OS=Mus musculus]		-2.0647	-3.6993	-0.152646	-1.94172	-0.16626	-1.82842	0.125578	-2.12764		0.335874	0.965407
Ppp1r9b	Q6R891	Neurabin-2 [OS=Mus musculus]		1.78683	1.68676	1.94284	-0.0763741	0.221863	1.4362	1.89304	2.06918		0.915141	0.0700579
Etfdh	Q921G7	Electron transfer flavoprotein-ubiquinone oxidoreductase, mitochondrial [OS=Mus musculus]		1.76579	1.69392	2.00825	0.0815392	1.94705	1.74954	1.72161	1.89578		0.358676	0.441121
Cacna1e	Q61290	Voltage-dependent R-type calcium channel subunit alpha-1E [OS=Mus musculus]		-1.25237	-0.466829	-0.00168705	1.27716	-1.4821	-0.915104	-0.0460835	-1.68316		0.202909	-0.92068
Mink1	Q9JM52	Misshapen-like kinase 1 [OS=Mus musculus]		-1.61143	0.113129	0.950646	-0.702528	0.193392	0.669701	-0.859554	0.757399		0.476761	0.50278
Gpd1	P13707	Glycerol-3-phosphate dehydrogenase [NAD(+)], cytoplasmic [OS=Mus musculus]		0.158063	0.363365	1.07718	-0.0569019	1.45471	1.241	0.496742	0.694178		0.1293	0.58623
Ddb1	Q3U1J4	DNA damage-binding protein 1 [OS=Mus musculus]		-0.0735979	0.222567	0.351668	1.81258	0.440821	0.639318	-0.158983	0.0881901		0.502587	-0.325968
Ndrg2	Q9QYG0	Protein NDRG2 [OS=Mus musculus]		2.58326	2.84525	3.07422	2.73896	3.44738	3.5246	3.18094	3.18926		0.00827579	0.525121
Hadhb	Q99JY0	Trifunctional enzyme subunit beta, mitochondrial [OS=Mus musculus]		0.877009	0.111067	0.222226	-0.918169	0.839748	0.791817	-0.164692	0.693029		0.329674	0.466942
Ndufv2	Q9D6J6	NADH dehydrogenase [ubiquinone] flavoprotein 2, mitochondrial [OS=Mus musculus]		2.19029	2.34357	2.94372	2.03269	3.63115	2.94363	2.73904	2.51918		0.112217	0.580684
Septin2	P42208	Septin-2 [OS=Mus musculus]		0.919646	1.13765	1.80611	0.408905	1.17945	1.45074	1.47105	1.50198		0.308365	0.332727
Cacna2d3	Q9Z1L5	Voltage-dependent calcium channel subunit alpha-2/delta-3 [OS=Mus musculus]		0.387946	0.52706	1.0182	0.314438	0.791166	0.984129	0.648529	0.0669136		0.818324	0.0607734
Gja1	P23242	Gap junction alpha-1 protein [OS=Mus musculus]		-0.277171	1.04302	1.07188	NaN	1.31588	1.49214	1.44531	1.34574		0.0901546	0.787192
Acad9	Q8JZN5	Complex I assembly factor ACAD9, mitochondrial [OS=Mus musculus]		0.907372	0.78849	1.01065	-0.479113	1.16267	1.18321	0.00318909	1.31688		0.467591	0.359636
Arpc1a	Q9R0Q6	Actin-related protein 2/3 complex subunit 1A [OS=Mus musculus]		2.60985	2.87615	2.89333	2.2719	2.80128	3.4356	2.85933	2.78132		0.201174	0.306573
Mpst	Q99J99	3-mercaptopyruvate sulfurtransferase [OS=Mus musculus]		1.61508	1.11132	1.64572	-0.173405	0.831305	0.614365	1.03694	1.90856		0.928131	0.0481138
Ajm1	A2AJA9	Apical junction component 1 homolog [OS=Mus musculus]		0.483809	0.616484	1.39714	-0.572235	0.11293	0.169319	0.660133	0.631567		0.845106	-0.0878119
Cyrib	Q921M7	CYFIP-related Rac1 interactor B [OS=Mus musculus]		0.878943	1.86296	2.48781	1.41656	2.07972	1.62521	2.77036	2.39711		0.23207	0.55653
Nlgn2	Q69ZK9	Neuroligin-2 [OS=Mus musculus]		0.310428	0.258223	1.32242	-0.589943	0.322237	0.397217	0.685352	0.891878		0.568616	0.24889
Inpp4a	Q9EPW0	Inositol polyphosphate-4-phosphatase type I A [OS=Mus musculus]		-2.04353	-0.519533	-0.723775	-0.725281	-0.110163	-0.387484	-0.362129	-1.63889		0.46998	0.378363
Cntnap1	O54991	Contactin-associated protein 1 [OS=Mus musculus]		0.944058	0.828236	1.33758	5.89117	2.49641	1.0797	1.81265	0.825222		0.604638	-0.696763
Kbtbd11	Q8BNW9	Kelch repeat and BTB domain-containing protein 11 [OS=Mus musculus]		-2.10756	-0.631628	0.00493145	-3.45479	0.121576	-0.362825	0.484684	-0.652613		0.126505	1.44497
Glg1	Q61543	Golgi apparatus protein 1 [OS=Mus musculus]		0.334823	0.892035	1.25018	-0.926571	-0.416758	-0.297855	0.526167	0.846357		0.708158	-0.223138
Cmpk1	Q9DBP5	UMP-CMP kinase [OS=Mus musculus]		1.17105	1.99761	2.26819	0.769989	2.34385	2.46816	2.59371	1.84848		0.0958441	0.761845
Ube2o	Q6ZPJ3	(E3-independent) E2 ubiquitin-conjugating enzyme UBE2O [OS=Mus musculus]		2.13615	1.24265	-0.0652609	1.20837	-0.531376	-0.140739	-0.0359554	0.953821		0.100963	-1.06904
Plxna2	P70207	Plexin-A2 [OS=Mus musculus]		-2.34787	-1.89083	-0.896369	NaN	-2.26007	-2.08996	-1.76807	NaN		0.508716	-0.327679
Acaa2	Q8BWT1	3-ketoacyl-CoA thiolase, mitochondrial [OS=Mus musculus]		-0.0980539	0.987951	1.05491	-2.52656	0.862186	0.932419	0.103571	1.43547		0.308813	0.97885
Ddah1	Q9CWS0	N(G),N(G)-dimethylarginine dimethylaminohydrolase 1 [OS=Mus musculus]		2.66024	2.33846	3.23997	2.37005	2.8406	2.97301	2.85466	2.73583		0.389587	0.198841
Kalrn	A2CG49	Kalirin [OS=Mus musculus]		-0.859366	-0.601391	-0.612195	-1.66803	-0.116852	-0.731209	-0.760595	-0.654053		0.254631	0.369568
Atp6v1d	P57746	V-type proton ATPase subunit D [OS=Mus musculus]		3.08187	3.36853	3.70844	3.26515	3.74526	3.56857	3.85933	3.38256		0.142966	0.282933
Cadm4	Q8R464	Cell adhesion molecule 4 [OS=Mus musculus]		1.27435	1.78225	2.09526	1.05894	2.04224	1.73693	1.69641	1.6224		0.41512	0.221795
Cops4	O88544	COP9 signalosome complex subunit 4 [OS=Mus musculus]		0.397477	0.160011	0.785335	0.146145	1.20625	0.925625	1.41298	0.562672		0.0327947	0.654639
Kif5a	P33175	Kinesin heavy chain isoform 5A [OS=Mus musculus]		NaN	NaN	NaN	NaN	NaN	-4.40849	NaN	-4.17866		1	#VALUE!
Auh	Q9JLZ3	Methylglutaconyl-CoA hydratase, mitochondrial [OS=Mus musculus]		1.88527	1.91838	2.16904	1.26983	2.6124	2.45208	1.97709	2.2045		0.0785936	0.500888
Idh1	O88844	Isocitrate dehydrogenase [NADP] cytoplasmic [OS=Mus musculus]		1.00722	1.17734	1.5826	-0.752228	0.379633	1.0423	1.27053	1.32398		0.670495	0.250377
Rac1	P63001	Ras-related C3 botulinum toxin substrate 1 [OS=Mus musculus]		3.57646	3.49191	3.95112	3.15207	4.3948	4.00335	4.52887	3.69443		0.0504091	0.61247
Strn	O55106	Striatin [OS=Mus musculus]		-0.423991	-0.281654	-0.153008	-4.9159	0.0842381	0.483131	0.276028	-0.256647		0.222709	1.59033
Oat	P29758	Ornithine aminotransferase, mitochondrial [OS=Mus musculus]		-0.207437	0.689123	0.55289	-0.60013	0.982874	0.358067	0.250574	0.176043		0.388611	0.333278
Itsn1	Q9Z0R4	Intersectin-1 [OS=Mus musculus]		0.710277	0.0495911	0.982198	-0.8785	0.594299	0.627375	0.798832	0.617167		0.328085	0.443527
Gpc1	Q9QZF2	Glypican-1 [OS=Mus musculus]		2.21955	2.52419	2.63825	1.36245	2.05199	2.26634	2.39904	2.89428		0.546445	0.216804
Gabbr2	Q80T41	Gamma-aminobutyric acid type B receptor subunit 2 [OS=Mus musculus]		0.632957	0.502687	0.870841	-0.210245	0.938696	0.930256	0.887663	0.521387		0.19377	0.37044
Mtco2	P00405	Cytochrome c oxidase subunit 2 [OS=Mus musculus]		0.364884	2.7505	4.46047	0.500158	5.18686	4.52398	5.32302	3.3827		0.0531118	2.58514
Kif2a	P28740	Kinesin-like protein KIF2A [OS=Mus musculus]		1.45315	2.15393	1.80194	1.46446	2.03954	2.01756	2.1755	1.48467		0.385493	0.210948
Nipsnap1	O55125	Protein NipSnap homolog 1 [OS=Mus musculus]		2.76513	3.07267	2.82964	2.22335	3.29449	3.28495	3.25631	2.88717		0.0661485	0.45803
Acot7	Q91V12	Cytosolic acyl coenzyme A thioester hydrolase [OS=Mus musculus]		0.92838	1.64734	2.589	1.34247	2.85791	2.5392	2.7667	1.62312		0.119705	0.819934
Phactr1	Q2M3X8	Phosphatase and actin regulator 1 [OS=Mus musculus]		1.35294	1.66141	1.97125	2.32381	1.35358	1.41871	1.90096	1.37891		0.247513	-0.314314
Dync1i1	O88485	Cytoplasmic dynein 1 intermediate chain 1 [OS=Mus musculus]		0.38844	0.025713	0.39878	-0.638113	-0.358713	-0.431322	0.645445	0.136642		0.900064	-0.045692
Slc32a1	O35633	Vesicular inhibitory amino acid transporter [OS=Mus musculus]		1.98268	2.26117	2.9925	1.24934	3.02186	3.1372	2.78066	3.0876		0.0532831	0.885404
Atad3	Q925I1	ATPase family AAA domain-containing protein 3 [OS=Mus musculus]		0.714957	0.459244	0.89343	1.01901	0.501635	1.0176	0.15597	0.371147		0.281254	-0.260074
Vps13c	Q8BX70	Intermembrane lipid transfer protein VPS13C [OS=Mus musculus]		-1.19728	-2.3306	-0.306279	-2.1187	-1.15503	-0.796009	-2.10258	-1.95669		0.980403	-0.0143609
Sh3gl1	Q62419	Endophilin-A2 [OS=Mus musculus]		3.49649	3.67399	3.0601	4.14641	3.40903	3.23326	3.81033	2.78701		0.392942	-0.284341
Pygm	Q9WUB3	Glycogen phosphorylase, muscle form [OS=Mus musculus]		NaN	-2.08991	NaN	-1.31519	NaN	NaN	NaN	NaN		1	#VALUE!
Rgs7	O54829	Regulator of G-protein signaling 7 [OS=Mus musculus]		0.803872	0.807085	1.15058	2.67272	1.41804	1.26031	1.22626	0.50663		0.620152	-0.255754
Gnas	Q6R0H7	Guanine nucleotide-binding protein G(s) subunit alpha isoforms XLas [OS=Mus musculus]		2.1508	2.07415	2.34754	1.19489	2.17007	1.98063	2.30004	2.43428		0.345928	0.279407
Phf24	Q80TL4	PHD finger protein 24 [OS=Mus musculus]		3.42391	3.3313	3.67242	3.11591	3.60553	3.59713	3.92755	3.70911		0.0580111	0.323946
Qdpr	Q8BVI4	Dihydropteridine reductase [OS=Mus musculus]		1.62641	1.89248	2.56317	1.4516	2.82795	2.52307	2.56531	2.27545		0.0484235	0.664532
Sdhb	Q9CQA3	Succinate dehydrogenase [ubiquinone] iron-sulfur subunit, mitochondrial [OS=Mus musculus]		3.6132	3.46309	3.49883	3.10253	3.88536	3.72561	3.68023	3.58212		0.0570477	0.298922
Cplx2	P84086	Complexin-2 [OS=Mus musculus]		3.51985	4.01082	4.84244	3.75456	4.4837	4.49169	4.04518	4.49012		0.305598	0.345757
Lin7a	Q8JZS0	Protein lin-7 homolog A [OS=Mus musculus]		2.84686	2.89525	3.18921	2.52912	3.59387	3.42904	3.58755	3.14546		0.0153596	0.573872
Trim2	Q9ESN6	Tripartite motif-containing protein 2 [OS=Mus musculus]		-1.76813	-0.809633	-0.19901	-1.92746	-0.118969	0.0862865	0.460787	0.142487		0.0212206	1.31871
Arhgef7	Q9ES28	Rho guanine nucleotide exchange factor 7 [OS=Mus musculus]		-0.341863	-0.137804	0.615256	-2.36987	-0.0866261	-0.0702305	0.706959	-2.21044		0.877762	0.143486
Cct7	P80313	T-complex protein 1 subunit eta [OS=Mus musculus]		1.05729	1.82893	1.61136	1.49595	1.90337	1.91852	1.66642	1.51307		0.2323	0.251962
Agk	Q9ESW4	Acylglycerol kinase, mitochondrial [OS=Mus musculus]		0.897174	1.02503	0.715207	-0.36293	0.636864	0.655891	0.176647	0.582676		0.874211	-0.0556002
Hibch	Q8QZS1	3-hydroxyisobutyryl-CoA hydrolase, mitochondrial [OS=Mus musculus]		0.0338545	-0.189163	0.516164	NaN	0.879248	0.558664	0.477413	0.22221		0.140598	0.414099
Ppp2r2a	Q6P1F6	Serine/threonine-protein phosphatase 2A 55 kDa regulatory subunit B alpha isoform [OS=Mus musculus]		1.89713	2.31693	2.66237	1.79404	2.65617	2.47488	2.47598	2.17514		0.25993	0.277926
Cox5a	P12787	Cytochrome c oxidase subunit 5A, mitochondrial [OS=Mus musculus]		4.85822	5.16477	4.92349	4.64213	5.3169	5.10501	5.31316	5.27527		0.0241511	0.355433
Abi2	P62484	Abl interactor 2 [OS=Mus musculus]		1.458	1.82149	1.98534	1.02816	1.62741	2.12325	1.97732	1.87522		0.215768	0.327554
Lingo1	Q9D1T0	Leucine-rich repeat and immunoglobulin-like domain-containing nogo receptor-interacting protein 1 [OS=Mus musculus]		1.74459	1.90624	2.4689	1.02009	1.60241	1.92191	1.87132	2.12251		0.77557	0.0945835
Ppp2cb	P62715	Serine/threonine-protein phosphatase 2A catalytic subunit beta isoform [OS=Mus musculus]		NaN	NaN	NaN	NaN	NaN	NaN	NaN	NaN		NaN	0
Rab3b	Q9CZT8	Ras-related protein Rab-3B [OS=Mus musculus]		0.558528	0.622738	0.776584	0.453239	1.08158	0.900951	0.506525	0.39912		0.520631	0.119273
Nme1	P15532	Nucleoside diphosphate kinase A [OS=Mus musculus]		4.4697	4.40982	4.71642	4.16904	5.04401	4.6563	5.04273	4.44143		0.106375	0.354872
Psma2	P49722	Proteasome subunit alpha type-2 [OS=Mus musculus]		0.0568857	0.152334	0.711646	0.155874	0.783833	0.811995	0.949791	0.889582		0.00865779	0.589615
Rab5a	Q9CQD1	Ras-related protein Rab-5A [OS=Mus musculus]		-0.600928	0.0238609	1.06161	-0.819878	1.51554	1.00994	0.759706	0.491486		0.0734463	1.028
Aldh7a1	Q9DBF1	Alpha-aminoadipic semialdehyde dehydrogenase [OS=Mus musculus]		0.523679	0.660254	0.274352	-2.75832	0.930735	0.746979	0.502392	0.78252		0.241362	1.06567
Rap2b	P61226	Ras-related protein Rap-2b [OS=Mus musculus]		2.23299	2.76163	2.52063	2.67183	2.77891	2.99911	2.91853	2.112		0.529285	0.155364
Gripap1	Q8VD04	GRIP1-associated protein 1 [OS=Mus musculus]		-0.840732	-1.16309	-1.38805	-1.45387	-2.05718	-1.25158	-0.640745	-1.03182		0.921336	-0.0338941
Ckap5	A2AGT5	Cytoskeleton-associated protein 5 [OS=Mus musculus]		-6.23044	-3.96982	-2.38052	-5.16953	-2.4833	-3.60077	-1.25178	-3.67774		0.144523	1.68418
Ntrk2	P15209	BDNF/NT-3 growth factors receptor [OS=Mus musculus]		0.545779	0.925335	0.828994	-0.0799389	0.401024	0.432331	0.663599	0.233088		0.632307	-0.122532
Wasf1	Q8R5H6	Actin-binding protein WASF1 [OS=Mus musculus]		2.02859	2.29926	2.4615	2.09194	2.69757	2.572	2.69263	2.34344		0.0329677	0.356083
Ppp3r1	Q63810	Calcineurin subunit B type 1 [OS=Mus musculus]		0.738528	1.39573	2.19816	1.25913	1.66732	0.932076	2.52501	1.1948		0.707479	0.181915
Sirt2	Q8VDQ8	NAD-dependent protein deacetylase sirtuin-2 [OS=Mus musculus]		-0.0565386	-0.305031	0.0425615	0.0537319	0.339884	0.176155	0.221838	0.112732		0.0272825	0.278971
Tpm2	P58774	Tropomyosin beta chain [OS=Mus musculus]		NaN	NaN	NaN	NaN	NaN	NaN	NaN	NaN		NaN	0
Acsbg1	Q99PU5	Long-chain-fatty-acid--CoA ligase ACSBG1 [OS=Mus musculus]		0.500855	0.89085	0.774718	0.0255356	0.471811	1.61683	0.203724	1.01238		0.477231	0.278198
Mpp3	O88910	MAGUK p55 subfamily member 3 [OS=Mus musculus]		-1.32164	-0.488317	-0.893905	-4.73848	-0.703081	-0.656483	-0.085043	-0.775923		0.234168	1.30545
Cox6b1	P56391	Cytochrome c oxidase subunit 6B1 [OS=Mus musculus]		4.31565	4.40003	4.62327	3.79354	4.56146	4.8581	4.23535	4.3857		0.343423	0.22703
Vamp3	P63024	Vesicle-associated membrane protein 3 [OS=Mus musculus]		NaN	NaN	NaN	NaN	NaN	NaN	NaN	NaN		NaN	0
Cnrip1	Q5M8N0	CB1 cannabinoid receptor-interacting protein 1 [OS=Mus musculus]		2.68172	2.97918	3.29557	2.56779	3.14808	3.30967	3.4663	3.08675		0.090059	0.371634
Cdc42bpb	Q7TT50	Serine/threonine-protein kinase MRCK beta [OS=Mus musculus]		-0.208116	-0.988741	0.169875	-2.52949	-0.732258	-0.142281	-0.193979	0		0.353607	0.621987
Atp4a	Q64436	Potassium-transporting ATPase alpha chain 1 [OS=Mus musculus]		2.45519	3.20145	3.03277	2.49753	3.24284	3.42932	2.89373	3.0474		0.158473	0.356585
Actr1b	Q8R5C5	Beta-centractin [OS=Mus musculus]		NaN	NaN	-4.33823	-4.02458	-4.307	NaN	NaN	NaN		1	-0.125589
Gphn	Q8BUV3	Gephyrin [OS=Mus musculus]		1.68889	1.54683	2.00251	-0.40027	1.18447	1.34367	1.67348	1.80138		0.623661	0.291261
Ppp1r7	Q3UM45	Protein phosphatase 1 regulatory subunit 7 [OS=Mus musculus]		0.261926	0.556646	1.32207	1.89436	1.16501	1.25671	1.01545	0.693985		0.952883	0.0240374
Rufy3	Q9D394	Protein RUFY3 [OS=Mus musculus]		2.0237	2.4685	2.67914	1.27921	2.6883	2.80436	2.69719	2.68422		0.0992346	0.605878
Kiaa0513	Q8R0A7	Uncharacterized protein KIAA0513 [OS=Mus musculus]		1.89044	2.02666	2.55875	0.619169	2.45766	2.20927	2.66236	2.67607		0.137971	0.727587
Hspa1l	P16627	Heat shock 70 kDa protein 1-like [OS=Mus musculus]		0.859212	0.50791	-1.21102	0.279457	NaN	-0.634653	NaN	0.314009		0.735403	-0.269211
C2cd2l	Q80X80	Phospholipid transfer protein C2CD2L [OS=Mus musculus]		-0.0176764	0.151722	0.575387	-3.95806	0.782784	0.310371	-0.0946217	0.522255		0.308665	1.19235
Naxd	Q9CZ42	ATP-dependent (S)-NAD(P)H-hydrate dehydratase [OS=Mus musculus]		1.30511	0.662933	1.50604	0.235867	1.42311	1.31348	0.938282	1.02009		0.463306	0.246255
Gnai3	Q9DC51	Guanine nucleotide-binding protein G(i) subunit alpha-3 [OS=Mus musculus]		-1.86818	-1.43935	-1.21322	-1.59918	-1.53155	-0.336126	-1.68319	-1.39084		0.413422	0.294556
Grm2	Q14BI2	Metabotropic glutamate receptor 2 [OS=Mus musculus]		1.52525	1.53779	2.46581	1.23874	1.41915	1.52762	1.94786	2.04737		0.892207	0.0436001
Lasp1	Q61792	LIM and SH3 domain protein 1 [OS=Mus musculus]		3.26344	3.75339	4.03295	2.43674	3.30489	3.49202	4.15261	3.89161		0.428449	0.338655
Gad1	P48318	Glutamate decarboxylase 1 [OS=Mus musculus]		1.47301	1.47475	1.41563	0.549654	1.43324	1.76536	1.36137	1.44156		0.307201	0.272124
Csnk2a1	Q60737	Casein kinase II subunit alpha [OS=Mus musculus]		1.66599	2.08281	2.32622	0.986013	2.27184	2.37284	2.46933	2.32812		0.0912762	0.595271
Arf2	Q8BSL7	ADP-ribosylation factor 2 [OS=Mus musculus]		-0.301095	-2.48541	-1.39651	-4.08121	-3.27645	NaN	-1.50659	-0.814302		0.866758	0.200277
Rapgef4	Q9EQZ6	Rap guanine nucleotide exchange factor 4 [OS=Mus musculus]		0.424294	0.764286	0.955918	0.402901	0.385443	0.356466	-0.19895	0.621895		0.167192	-0.345636
Rab6a	P35279	Ras-related protein Rab-6A [OS=Mus musculus]		1.74271	1.89441	2.23055	1.49991	2.62292	2.3543	2.21296	1.71611		0.166055	0.384678
Arfgap1	Q9EPJ9	ADP-ribosylation factor GTPase-activating protein 1 [OS=Mus musculus]		1.00884	1.40078	1.91292	1.02958	1.9524	1.85753	1.90304	1.36027		0.139121	0.430276
Rab6b	P61294	Ras-related protein Rab-6B [OS=Mus musculus]		0.0342951	-0.0844803	1.14352	-0.110939	1.11877	1.23941	1.36299	0.687155		0.0430835	0.856482
Wdr37	Q8CBE3	WD repeat-containing protein 37 [OS=Mus musculus]		0.523982	0.548597	0.679803	-0.590548	0.143303	0.897991	0.0675735	0.561853		0.731148	0.127222
Grin2a	P35436	Glutamate receptor ionotropic, NMDA 2A [OS=Mus musculus]		0.921474	0.549046	0.926066	0.825291	0.517925	0.67746	-0.093895	0.694443		0.133261	-0.356486
Ndufa12	Q7TMF3	NADH dehydrogenase [ubiquinone] 1 alpha subcomplex subunit 12 [OS=Mus musculus]		2.48871	2.64419	3.35233	0.18544	2.08641	2.46337	2.96707	3.45833		0.471023	0.57613
Arpc3	Q9JM76	Actin-related protein 2/3 complex subunit 3 [OS=Mus musculus]		2.42952	2.82505	3.11446	2.38519	3.57197	3.358	3.40827	2.78925		0.0502635	0.593315
Rps27a	P62983	Ubiquitin-40S ribosomal protein S27a [OS=Mus musculus]		3.18663	3.04026	3.09431	2.5567	5.01795	4.77318	3.7989	4.58771		0.0018859	1.57496
Ppm1a	P49443	Protein phosphatase 1A [OS=Mus musculus]		-3.2051	NaN	-0.717689	NaN	-1.64616	-4.07228	-0.842468	-1.5785		0.957676	-0.0734611
Mff	Q6PCP5	Mitochondrial fission factor [OS=Mus musculus]		1.16537	1.54959	1.85647	0.492796	1.67476	1.78862	2.3165	1.31392		0.208107	0.507392
Shisa7	Q8C3Q5	Protein shisa-7 [OS=Mus musculus]		1.25576	1.19718	1.62474	-0.266119	0.66143	0.873659	0.775957	0.982229		0.769608	-0.12957
Vgf	Q0VGU4	Neurosecretory protein VGF [OS=Mus musculus]		1.99958	1.98823	1.96012	0.790449	1.374	2.1346	1.87182	1.89768		0.703819	0.134931
Stxbp5l	Q5DQR4	Syntaxin-binding protein 5-like [OS=Mus musculus]		-1.85001	-0.223825	-0.14944	-0.867962	0.430174	0.0898952	-0.618771	-0.911549		0.339038	0.520247
Ndrg3	Q9QYF9	Protein NDRG3 [OS=Mus musculus]		1.36456	1.51006	1.60108	1.29542	1.93976	1.85504	1.77589	1.44031		0.0536599	0.309971
Kcnab2	P62482	Voltage-gated potassium channel subunit beta-2 [OS=Mus musculus]		-1.03033	0.272585	0.522162	NaN	1.20626	0.720276	1.07214	0.293196		0.112973	0.901497
Acat2	Q8CAY6	Acetyl-CoA acetyltransferase, cytosolic [OS=Mus musculus]		0.681079	0.762535	0.725347	-0.211411	0.619215	0.974936	0.280142	0.773079		0.555488	0.172455
Vamp1	Q62442	Vesicle-associated membrane protein 1 [OS=Mus musculus]		-0.101167	0.0959625	0.324866	-0.454617	0.779171	0.671682	0.450638	0.233854		0.0323512	0.567575
Gstp1	P19157	Glutathione S-transferase P 1 [OS=Mus musculus]		1.98544	2.53295	3.13901	2.29469	3.71227	3.66843	3.18878	3.20819		0.0147957	0.956392
Ugp2	Q91ZJ5	UTP--glucose-1-phosphate uridylyltransferase [OS=Mus musculus]		3.19665	2.56288	2.23265	3.12523	1.71239	2.08579	1.71057	2.66344		0.0623762	-0.736306
Cplx1	P63040	Complexin-1 [OS=Mus musculus]		0.0735159	0.635292	1.63112	0.126993	2.32504	1.91691	2.59347	0.835249		0.0491815	1.30094
Clu	Q06890	Clusterin [OS=Mus musculus]		0.312304	0.34395	0.337211	-2.58911	1.5771	0.605425	2.06157	1.03701		0.0740968	1.71919
Ppid	Q9CR16	Peptidyl-prolyl cis-trans isomerase D [OS=Mus musculus]		0.213019	0.253283	0.512284	-0.402546	0.0576019	1.01343	0.736906	0.72827		0.13166	0.490041
Atl1	Q8BH66	Atlastin-1 [OS=Mus musculus]		0.805867	0.79357	1.37897	-0.136442	0.843355	0.0912266	1.60457	1.16171		0.648123	0.214724
Atp6v1f	Q9D1K2	V-type proton ATPase subunit F [OS=Mus musculus]		1.67447	1.96045	2.40379	1.00373	2.90899	2.80375	2.81621	1.98349		0.0547827	0.8675
Rap1a	P62835	Ras-related protein Rap-1A [OS=Mus musculus]		NaN	NaN	NaN	NaN	NaN	NaN	NaN	NaN		NaN	0
Pde10a	Q8CA95	cAMP and cAMP-inhibited cGMP 3',5'-cyclic phosphodiesterase 10A [OS=Mus musculus]		-1.62455	-1.12546	-0.323749	-3.27114	-0.872002	-1.78228	-0.329729	-1.48769		0.529274	0.468298
Stxbp5	Q8K400	Syntaxin-binding protein 5 [OS=Mus musculus]		0.568982	1.20255	0.912599	-0.340052	1.20138	1.55008	1.09674	0.998453		0.129057	0.625644
Ndufb4	Q9CQC7	NADH dehydrogenase [ubiquinone] 1 beta subcomplex subunit 4 [OS=Mus musculus]		4.04362	3.93308	3.81163	3.16419	4.00975	4.08381	4.10786	4.03678		0.156238	0.321421
Twf2	Q9Z0P5	Twinfilin-2 [OS=Mus musculus]		0.0904703	0.363077	1.34128	3.04913	1.07697	1.21382	0.977871	0.485188		0.705533	-0.272526
Gna13	P27601	Guanine nucleotide-binding protein subunit alpha-13 [OS=Mus musculus]		5.57204	5.16731	5.4408	5.08177	5.63633	5.50766	5.05456	5.36998		0.667338	0.0766521
Arf5	P84084	ADP-ribosylation factor 5 [OS=Mus musculus]		1.72002	0.669071	1.24758	0.372328	-0.796146	0.176058	1.11762	1.6535		0.480325	-0.464491
Thnsl1	Q8BH55	Threonine synthase-like 1 [OS=Mus musculus]		-1.35717	-1.82769	-1.30057	-1.8728	-1.49493	-1.01161	-2.03059	-0.966589		0.49083	0.213626
Add3	Q9QYB5	Gamma-adducin [OS=Mus musculus]		-0.296359	-0.868896	-0.587518	-0.848106	-0.194185	-0.176079	0.244736	-0.739853		0.123625	0.433875
Slc17a7	Q3TXX4	Vesicular glutamate transporter 1 [OS=Mus musculus]		3.99704	4.61188	4.55428	4.03779	5.27387	5.13528	4.95201	4.65582		0.015815	0.703999
Ipo5	Q8BKC5	Importin-5 [OS=Mus musculus]		0.0664911	-0.414707	-0.404063	-1.32544	-0.732347	-0.624802	-0.360779	0.304125		0.671693	0.165978
Necap1	Q9CR95	Adaptin ear-binding coat-associated protein 1 [OS=Mus musculus]		0.979491	1.58755	2.15985	1.2794	1.9919	1.9226	2.08142	1.69436		0.163674	0.420998
Slc8a1	P70414	Sodium/calcium exchanger 1 [OS=Mus musculus]		0.855491	0.675413	0.528407	NaN	1.01909	1.13111	1.70287	0.805819		0.103062	0.478286
Rhot1	Q8BG51	Mitochondrial Rho GTPase 1 [OS=Mus musculus]		0.976113	1.14765	1.05396	0.531803	1.20583	1.1657	0.490742	0.842234		0.995532	-0.00125599
Prkacb	P68181	cAMP-dependent protein kinase catalytic subunit beta [OS=Mus musculus]		-1.1164	-0.768997	0.255727	-1.15382	-0.0143967	0.520956	0.262287	-0.230579		0.0644452	0.830441
Rhob	P62746	Rho-related GTP-binding protein RhoB [OS=Mus musculus]		2.6867	2.7689	3.16588	1.61192	2.58439	2.44333	3.05244	2.98032		0.590687	0.206774
Fahd2	Q3TC72	Fumarylacetoacetate hydrolase domain-containing protein 2A [OS=Mus musculus]		0.786447	1.06273	1.47278	0.299809	1.73955	0.677717	0.998291	1.3068		0.442109	0.275148
Ndufs8	Q8K3J1	NADH dehydrogenase [ubiquinone] iron-sulfur protein 8, mitochondrial [OS=Mus musculus]		1.23561	1.40173	2.57943	-5.39069	2.76838	1.99046	2.81706	1.67128		0.245436	2.35528
Rimbp2	Q80U40	RIMS-binding protein 2 [OS=Mus musculus]		-1.08622	-0.816044	-0.425654	-1.38886	-0.400255	0.00212288	-0.301794	-0.788639		0.0773243	0.557055
Gnb5	P62881	Guanine nucleotide-binding protein subunit beta-5 [OS=Mus musculus]		0.0848646	1.05423	0.884982	0.302748	1.15316	0.984249	1.30361	0.710424		0.134285	0.456157
Asap1	Q9QWY8	Arf-GAP with SH3 domain, ANK repeat and PH domain-containing protein 1 [OS=Mus musculus]		-0.224504	-0.518843	-0.188737	-0.931396	-0.698994	-0.565178	0.152851	0.235491		0.435773	0.246912
Slc2a3	P32037	Solute carrier family 2, facilitated glucose transporter member 3 [OS=Mus musculus]		2.89108	3.14252	3.59545	3.10635	3.79662	3.43263	3.82791	3.18898		0.126584	0.377684
Hibadh	Q99L13	3-hydroxyisobutyrate dehydrogenase, mitochondrial [OS=Mus musculus]		-0.29388	0.250256	0.690738	-1.35129	0.83144	0.765783	0.64456	-0.143661		0.206802	0.700574
Mapre1	Q61166	Microtubule-associated protein RP/EB family member 1 [OS=Mus musculus]		0.507932	0.858477	1.57831	-1.78545	0.781166	0.98765	1.57245	0.744017		0.367962	0.731503
Dlgap4	B1AZP2	Disks large-associated protein 4 [OS=Mus musculus]		0.0384455	0.322893	0.845059	0.301981	-0.471298	-0.163193	-0.649708	0.353327		0.0700263	-0.609813
Hint1	P70349	Adenosine 5'-monophosphoramidase HINT1 [OS=Mus musculus]		0.277585	0	1.631	0.257244	1.04792	1.57869	1.17913	1.20386		0.114985	0.71094
Appl1	Q8K3H0	DCC-interacting protein 13-alpha [OS=Mus musculus]		-0.419593	-1.03351	-1.31697	-1.01641	-0.216806	-0.622385	-0.649313	-0.598909		0.0951198	0.42477
Gsk3a	Q2NL51	Glycogen synthase kinase-3 alpha [OS=Mus musculus]		-0.817458	-0.0455322	0.31088	NaN	0.333239	0.392759	0.647541	0.297699		0.0959044	0.601846
Hsd17b10	O08756	3-hydroxyacyl-CoA dehydrogenase type-2 [OS=Mus musculus]		1.326	1.2831	1.1209	0.669352	1.55045	0.912924	0.428339	1.28579		0.852646	-0.0554609
Ablim2	Q8BL65	Actin-binding LIM protein 2 [OS=Mus musculus]		-0.34957	0.437038	0.17578	NaN	0.364122	0.612318	0.323713	0.23382		0.229142	0.295744
Abr	Q5SSL4	Active breakpoint cluster region-related protein [OS=Mus musculus]		2.32391	1.273	-0.536529	2.86396	0.294577	0.741043	-0.323622	0.951971		0.231724	-1.06509
Nt5dc3	Q3UHB1	5'-nucleotidase domain-containing protein 3 [OS=Mus musculus]		0.636411	-0.0151176	0.522998	-0.40003	0.999411	0.865341	-0.207237	0.234253		0.468653	0.286877
Me3	Q8BMF3	NADP-dependent malic enzyme, mitochondrial [OS=Mus musculus]		2.49342	2.12134	2.20532	1.96786	2.38158	2.21538	1.36797	2.03341		0.456581	-0.1974
Rogdi	Q3TDK6	Protein rogdi homolog [OS=Mus musculus]		1.76036	1.82312	1.28281	1.26975	1.92989	2.0516	1.60812	1.39387		0.355659	0.211856
Adgrl3	Q80TS3	Adhesion G protein-coupled receptor L3 [OS=Mus musculus]		-0.264037	-0.0445042	0.0390997	-2.40448	0.208986	0.48337	0.0872746	-0.575565		0.292778	0.719497
Acot9	Q9R0X4	Acyl-coenzyme A thioesterase 9, mitochondrial [OS=Mus musculus]		2.84945	3.19582	2.77586	3.06087	0.745495	3.12782	0.0871925	2.92273		0.156719	-1.24969
Mthfd1	Q922D8	C-1-tetrahydrofolate synthase, cytoplasmic [OS=Mus musculus]		NaN	-0.520372	-0.379968	-5.82669	-0.197392	-1.06335	-1.33216	-0.5415		0.384134	1.45874
Dpp10	Q6NXK7	Inactive dipeptidyl peptidase 10 [OS=Mus musculus]		2.90901	2.15135	1.78124	2.2699	1.92683	2.29888	1.93024	2.13337		0.444557	-0.205545
Coro2b	Q8BH44	Coronin-2B [OS=Mus musculus]		0.797782	1.32547	1.74508	-0.531408	1.49429	1.76696	1.80988	1.44663		0.16523	0.795211
Brsk1	Q5RJI5	Serine/threonine-protein kinase BRSK1 [OS=Mus musculus]		0.151275	0.0141506	0.648082	-0.612528	-0.300114	0.434868	-0.16938	0.223764		0.992703	-0.00296021
Ak3	Q9WTP7	GTP:AMP phosphotransferase AK3, mitochondrial [OS=Mus musculus]		0.741662	0.0690575	1.75194	1.22443	1.53287	1.33071	1.03302	0.203491		0.871138	0.0782514
Myo6	Q64331	Unconventional myosin-VI [OS=Mus musculus]		3.68227	2.4834	-0.215043	3.80226	NaN	0.659069	NaN	1.73277		0.436326	-1.2423
Prkaca	P05132	cAMP-dependent protein kinase catalytic subunit alpha [OS=Mus musculus]		1.96469	1.93847	2.23711	2.06771	1.94367	2.29835	1.91389	1.69919		0.555606	-0.0882187
Pcbp1	P60335	Poly(rC)-binding protein 1 [OS=Mus musculus]		1.80036	1.94228	2.431	1.64097	2.38673	2.54667	2.5093	2.04912		0.0865016	0.4193
Mfn2	Q80U63	Mitofusin-2 [OS=Mus musculus]		-0.646329	0.425133	-0.272498	-3.12658	-0.25345	-0.989525	-0.111801	-0.841709		0.672952	0.355947
Pabpc1	P29341	Polyadenylate-binding protein 1 [OS=Mus musculus]		0.284003	-0.964926	0.29852	-1.21109	1.11408	0.201197	0.993586	0.240438		0.0691125	1.0357
Gabbr1	Q9WV18	Gamma-aminobutyric acid type B receptor subunit 1 [OS=Mus musculus]		0.193349	0.515757	0.640691	-0.723248	-0.656475	-0.0289783	0.329912	0.771681		0.906899	-0.0526023
Rnh1	Q91VI7	Ribonuclease inhibitor [OS=Mus musculus]		0.0448427	0.178104	-0.145078	0.399193	-0.378107	-0.0375118	-0.769476	-0.344576		0.0376193	-0.501683
Bphl	Q8R164	Valacyclovir hydrolase [OS=Mus musculus]		1.4945	1.2674	2.13278	0.701841	1.8662	1.7759	1.67006	1.5274		0.347225	0.31076
Exog	Q8C163	Nuclease EXOG, mitochondrial [OS=Mus musculus]		-0.271853	1.14252	1.17902	-0.626499	1.16128	1.18579	0.989622	1.30238		0.141357	0.803973
Cadm1	Q8R5M8	Cell adhesion molecule 1 [OS=Mus musculus]		0.789594	1.23193	1.88689	0.370745	2.05676	2.32347	2.16623	1.36827		0.0569998	0.908892
Pccb	Q99MN9	Propionyl-CoA carboxylase beta chain, mitochondrial [OS=Mus musculus]		0.844666	0.649094	1.17696	-1.03278	1.12356	0.953176	0.208261	1.0149		0.46709	0.415487
Ppp1r1b	Q60829	Protein phosphatase 1 regulatory subunit 1B [OS=Mus musculus]		0.46956	1.03108	1.63354	-0.655239	1.04434	1.01735	1.84072	0.946281		0.306802	0.592439
Soga3	Q6NZL0	Protein SOGA3 [OS=Mus musculus]		-0.917954	-0.47348	-0.576657	0.142513	0.186754	-0.00212288	0.596935	-0.895035		0.308404	0.428028
Atp5me	Q06185	ATP synthase subunit e, mitochondrial [OS=Mus musculus]		4.05385	4.03412	4.219	3.36027	4.38163	4.47621	3.99876	4.09473		0.197428	0.321019
Dip2b	Q3UH60	Disco-interacting protein 2 homolog B [OS=Mus musculus]		1.73477	0.187759	-0.0448904	0.176155	0.104761	0.773315	0.62038	0.954763		0.831546	0.0998573
Efr3b	Q6ZQ18	Protein EFR3 homolog B [OS=Mus musculus]		0.191297	0.988796	1.1138	0.637856	0.856106	1.31027	0.902117	0.874073		0.320796	0.252705
Alg2	Q9DBE8	Alpha-1,3/1,6-mannosyltransferase ALG2 [OS=Mus musculus]		-3.59387	-1.76016	-2.2499	-3.533	-1.58463	-1.13422	-0.706564	-2.52044		0.0748326	1.29777
Arhgap1	Q5FWK3	Rho GTPase-activating protein 1 [OS=Mus musculus]		2.44696	2.57133	2.60529	1.67108	2.39483	2.49854	2.37114	2.45947		0.646056	0.107331
Mapre3	Q6PER3	Microtubule-associated protein RP/EB family member 3 [OS=Mus musculus]		2.13606	2.51628	2.76719	1.79462	2.92772	3.04613	2.86829	2.50378		0.0711673	0.53294
Map4	P27546	Microtubule-associated protein 4 [OS=Mus musculus]		1.88948	1.94703	2.0048	1.108	1.59034	1.64183	1.87024	2.12759		0.783518	0.0701742
Psmc3	O88685	26S proteasome regulatory subunit 6A [OS=Mus musculus]		-1.3051	-1.24653	-0.332549	NaN	-0.202454	-0.0330791	0.190371	-0.688816		0.0730947	0.777898
Ppme1	Q8BVQ5	Protein phosphatase methylesterase 1 [OS=Mus musculus]		0.254327	0.805639	1.30109	0.0427151	1.47779	1.37	1.78607	0.254602		0.206184	0.621173
Pfn2	Q9JJV2	Profilin-2 [OS=Mus musculus]		2.68836	3.1308	3.68008	2.36039	3.40002	3.45344	3.81061	3.13491		0.178076	0.484836
Cacna1b	O55017	Voltage-dependent N-type calcium channel subunit alpha-1B [OS=Mus musculus]		-2.51586	-1.04443	-0.398379	-5.2245	-1.43553	-7.45386	-0.441912	-0.725086		0.91563	-0.218304
Pak2	Q8CIN4	Serine/threonine-protein kinase PAK 2 [OS=Mus musculus]		NaN	-2.20984	-2.13558	NaN	-2.07418	-2.31748	-2.66262	-2.84112		0.309409	-0.301143
Afdn	Q9QZQ1	Afadin [OS=Mus musculus]		NaN	-0.997334	-1.09176	NaN	-2.68654	-1.57482	-1.14114	-0.86182		0.435584	-0.521533
Hepacam	Q640R3	Hepatocyte cell adhesion molecule [OS=Mus musculus]		1.44512	1.50274	1.78775	-0.644291	1.63998	1.29727	1.98359	1.59463		0.334852	0.606039
Gak	Q99KY4	Cyclin-G-associated kinase [OS=Mus musculus]		-2.78215	-2.49578	-0.76414	NaN	NaN	-2.40712	-1.38729	-2.01818		0.91789	0.0764891
Arhgef2	Q60875	Rho guanine nucleotide exchange factor 2 [OS=Mus musculus]		-0.70811	-1.8162	-0.230105	-1.50294	0.465036	0.485565	0.436243	0.218689		0.00727057	1.46572
Fech	P22315	Ferrochelatase, mitochondrial [OS=Mus musculus]		0.853822	1.21854	1.02265	-0.613598	1.24161	0.971237	1.294	0.889879		0.307723	0.47883
Rgs6	Q9Z2H2	Regulator of G-protein signaling 6 [OS=Mus musculus]		-2.92904	-1.41457	-1.27209	NaN	-0.389021	-1.15803	-0.53924	-1.31884		0.10648	1.02062
Lap3	Q9CPY7	Cytosol aminopeptidase [OS=Mus musculus]		0.413911	0.19212	0.455741	-0.245577	1.00309	0.568583	0.28343	0.782185		0.0863741	0.455274
Trap1	Q9CQN1	Heat shock protein 75 kDa, mitochondrial [OS=Mus musculus]		-1.64151	2.48506	2.70314	-3.04068	2.79366	2.64146	2.7315	2.68685		0.125539	2.58687
Arhgap32	Q811P8	Rho GTPase-activating protein 32 [OS=Mus musculus]		-1.09067	-0.467409	0.310636	-3.20975	-1.13103	-0.856834	-0.796864	-0.703579		0.760922	0.242222
Scai	Q8C8N2	Protein SCAI [OS=Mus musculus]		0.284858	0.161676	1.08903	-0.715773	1.0575	0.823502	0.976006	0.287384		0.204191	0.581149
Atp5mg	Q9CPQ8	ATP synthase subunit g, mitochondrial [OS=Mus musculus]		2.00915	2.39862	2.70982	1.979	3.29516	2.83038	2.30038	2.56979		0.133841	0.474782
Gdap1	O88741	Ganglioside-induced differentiation-associated protein 1 [OS=Mus musculus]		1.21781	1.76358	1.77698	0.780886	1.54115	1.58961	1.53591	1.86557		0.363106	0.248243
Esd	Q9R0P3	S-formylglutathione hydrolase [OS=Mus musculus]		0.929236	1.32145	1.38082	0.0645123	1.52291	1.4417	1.52565	1.34385		0.131813	0.534522
Dnaja1	P63037	DnaJ homolog subfamily A member 1 [OS=Mus musculus]		0.344003	0.761425	1.12196	-0.248531	1.29069	1.65515	1.62502	0.712233		0.0653047	0.826059
Ehd1	Q9WVK4	EH domain-containing protein 1 [OS=Mus musculus]		-3.35385	-2.87843	-1.39706	NaN	-1.74023	-1.24014	-1.39921	-1.3961		0.0830381	1.09919
Tnr	Q8BYI9	Tenascin-R [OS=Mus musculus]		1.52013	1.38865	0.0724688	0.879759	-1.45839	0.0405407	-1.27982	0.0294762		0.020517	-1.6323
Hpcal4	Q8BGZ1	Hippocalcin-like protein 4 [OS=Mus musculus]		-1.7593	0.240423	1.20363	-1.28365	2.04533	1.78149	2.08857	0.623114		0.0376274	2.03435
Por	P37040	NADPH--cytochrome P450 reductase [OS=Mus musculus]		-0.338662	0.123119	0.663365	NaN	0.873356	1.00401	0.662426	0.950083		0.0378506	0.723196
Gnal	Q8CGK7	Guanine nucleotide-binding protein G(olf) subunit alpha [OS=Mus musculus]		-0.303428	-0.300575	-0.0121126	-2.47655	-0.071909	0.0189133	-0.667042	-0.0842476		0.37197	0.572096
Tmod2	Q9JKK7	Tropomodulin-2 [OS=Mus musculus]		0.9339	1.13185	1.84725	0.619631	1.86229	2.14248	2.34315	1.4094		0.0501197	0.806175
Arhgap44	Q5SSM3	Rho GTPase-activating protein 44 [OS=Mus musculus]		-0.690045	-0.41382	0.223409	-0.244244	0.101059	-0.0388203	0.268103	-0.908785		0.688868	0.136564
Erc1	Q99MI1	ELKS/Rab6-interacting/CAST family member 1 [OS=Mus musculus]		-1.8693	-1.1346	-1.34758	-5.56531	-0.824696	-1.56413	-1.0212	-0.793015		0.224675	1.42844
Gpm6b	P35803	Neuronal membrane glycoprotein M6-b [OS=Mus musculus]		3.89521	4.29243	4.29986	3.74228	4.83427	4.82781	4.76105	4.28885		0.0180673	0.620549
Ppp5c	Q60676	Serine/threonine-protein phosphatase 5 [OS=Mus musculus]		0.948758	1.66873	1.56237	0.718491	1.48125	1.51917	2.14993	1.75941		0.120418	0.502853
Hsd17b4	P51660	Peroxisomal multifunctional enzyme type 2 [OS=Mus musculus]		-1.90209	-2.19716	-0.743094	NaN	-0.25367	0.281082	-0.181902	-0.287052		0.0135442	1.50373
Rdx	P26043	Radixin [OS=Mus musculus]		-1.75351	-1.56025	-2.26632	NaN	-2.38288	-2.41333	-2.42126	-2.59295		0.0239139	-0.592578
Pfn1	P62962	Profilin-1 [OS=Mus musculus]		0.197192	0.707073	1.26966	0.119881	1.60913	1.82106	1.83512	1.0592		0.0203694	1.00768
Ndufs7	Q9DC70	NADH dehydrogenase [ubiquinone] iron-sulfur protein 7, mitochondrial [OS=Mus musculus]		0.142749	-0.135181	1.7883	-1.78687	1.83739	1.38464	1.67533	0.563887		0.133097	1.36307
Clta	O08585	Clathrin light chain A [OS=Mus musculus]		3.99628	4.15563	4.26687	4.10476	4.64823	4.90271	4.77601	4.60526		0.000466878	0.60217
Gart	Q64737	Trifunctional purine biosynthetic protein adenosine-3 [OS=Mus musculus]		1.4698	1.37353	1.61182	0.851852	1.87444	2.11792	2.10177	1.61373		0.0256706	0.600212
Pitpna	P53810	Phosphatidylinositol transfer protein alpha isoform [OS=Mus musculus]		0.61011	1.01695	1.49588	-0.273258	1.77438	1.83327	2.72578	1.63603		0.0293161	1.27994
Psmc6	P62334	26S proteasome regulatory subunit 10B [OS=Mus musculus]		-0.762462	-0.0165768	-0.00753689	NaN	-0.368717	-0.158106	0.468109	0.247938		0.35971	0.309498
Vapb	Q9QY76	Vesicle-associated membrane protein-associated protein B [OS=Mus musculus]		2.34643	2.64031	2.96638	2.31341	2.55193	2.99776	2.8256	2.73979		0.278774	0.212137
Phyhip	Q8K0S0	Phytanoyl-CoA hydroxylase-interacting protein [OS=Mus musculus]		2.30012	2.04089	3.04752	1.88551	3.18459	3.45522	3.13888	2.8641		0.0253165	0.84219
Ndufb9	Q9CQJ8	NADH dehydrogenase [ubiquinone] 1 beta subcomplex subunit 9 [OS=Mus musculus]		0.193393	0.120625	1.92817	-0.354708	2.55696	2.33567	2.43729	1.04042		0.0382842	1.62072
Me2	Q99KE1	NAD-dependent malic enzyme, mitochondrial [OS=Mus musculus]		-4.08953	-3.16592	-3.4743	-4.59986	-3.29843	-3.91485	NaN	-4.10448		0.894725	0.059816
Dbi	P31786	Acyl-CoA-binding protein [OS=Mus musculus]		2.8096	2.45459	3.50795	2.34436	3.4329	3.46439	3.15655	2.90829		0.166525	0.461405
Kras	P32883	GTPase KRas [OS=Mus musculus]		-2.51888	-0.688442	-0.25373	-2.65236	-0.434092	-0.161245	0.237623	-0.108202		0.0671111	1.41187
Anxa7	Q07076	Annexin A7 [OS=Mus musculus]		2.059	2.20578	2.32018	1.8788	2.45243	2.36794	2.59295	2.21963		0.0555225	0.292297
Cacnb4	Q8R0S4	Voltage-dependent L-type calcium channel subunit beta-4 [OS=Mus musculus]		1.14941	1.27738	1.46265	0.72337	1.37854	1.2343	1.31196	1.03029		0.640783	0.0855746
Dusp3	Q9D7X3	Dual specificity protein phosphatase 3 [OS=Mus musculus]		0.275361	0.914618	0.776879	-0.563524	1.42596	0.815968	0.896351	0.741344		0.144059	0.619073
Acaa1a	Q921H8	3-ketoacyl-CoA thiolase A, peroxisomal [OS=Mus musculus]		-2.14616	-0.953709	-0.494311	-2.5976	-0.110353	-0.120718	-0.28174	-0.651527		0.0486522	1.25686
Kcnma1	Q08460	Calcium-activated potassium channel subunit alpha-1 [OS=Mus musculus]		0.271483	0.105803	0.272819	-0.624548	0.0279884	0.49633	-0.0585251	-0.175512		0.80738	0.0661812
Ptk2b	Q9QVP9	Protein-tyrosine kinase 2-beta [OS=Mus musculus]		-1.5506	-0.982426	-1.26036	-4.65342	-0.849962	-0.0949097	-1.3501	-0.502918		0.165905	1.41223
Wars1	P32921	Tryptophan--tRNA ligase, cytoplasmic [OS=Mus musculus]		-2.68503	-0.180977	-0.181754	-1.71589	-0.365141	-0.323483	0.374962	-0.326761		0.158882	1.03081
Mtor	Q9JLN9	Serine/threonine-protein kinase mTOR [OS=Mus musculus]		-2.29087	-2.39998	-2.14154	1.45191	NaN	0.940544	-2.34875	-4.04591		0.785831	-0.472919
Stx12	Q9ER00	Syntaxin-12 [OS=Mus musculus]		1.67535	1.37702	1.42439	1.32125	1.68235	1.82977	1.83107	1.84295		0.0072106	0.347033
Crk	Q64010	Adapter molecule crk [OS=Mus musculus]		0.413323	0.359373	0.512767	0.216034	0.552816	0.147848	0.566223	0.196671		0.943427	-0.00948477
Prickle2	Q80Y24	Prickle-like protein 2 [OS=Mus musculus]		-1.81051	-2.48681	-0.685805	-2.25431	-1.66631	-2.29332	-5.02579	-2.5608		0.246413	-1.0772
Rab18	P35293	Ras-related protein Rab-18 [OS=Mus musculus]		0.42986	0.82058	0.939092	0.264952	1.13574	1.12413	0.906952	1.06883		0.0377543	0.445292
Ran	P62827	GTP-binding nuclear protein Ran [OS=Mus musculus]		1.24205	2.09643	1.73226	1.52359	2.04791	1.98802	2.13225	2.16418		0.0564973	0.434509
Pip4k2a	O70172	Phosphatidylinositol 5-phosphate 4-kinase type-2 alpha [OS=Mus musculus]		0.120046	-0.587263	0.574906	-1.74697	-0.221357	-1.86217	0.579678	0.80303		0.77585	0.234614
Mcu	Q3UMR5	Calcium uniporter protein, mitochondrial [OS=Mus musculus]		1.79867	1.42829	1.47007	0.108566	1.10822	0.838648	1.15447	1.87073		0.926696	0.0416169
Nras	P08556	GTPase NRas [OS=Mus musculus]		NaN	NaN	NaN	NaN	NaN	NaN	NaN	NaN		NaN	0
Aldh9a1	Q9JLJ2	4-trimethylaminobutyraldehyde dehydrogenase [OS=Mus musculus]		-0.311023	-1.09485	-1.84792	-1.98333	-1.13895	-1.91788	-2.63904	-0.349562		0.758036	-0.202078
Prpsap2	Q8R574	Phosphoribosyl pyrophosphate synthase-associated protein 2 [OS=Mus musculus]		-1.17799	-0.499718	-1.65657	-5.51044	0.33136	0.253014	0.755497	-0.268326		0.073461	2.47906
Mtarc2	Q922Q1	Mitochondrial amidoxime reducing component 2 [OS=Mus musculus]		2.11453	1.97487	2.43036	0.904819	2.30521	2.38566	2.22421	2.53609		0.18423	0.506652
Mical3	Q8CJ19	[F-actin]-monooxygenase MICAL3 [OS=Mus musculus]		-1.7272	-2.44378	-1.98133	-7.17598	-2.17251	-1.72049	-1.49734	-2.24219		0.316144	1.42394
Plxnb1	Q8CJH3	Plexin-B1 [OS=Mus musculus]		-1.20742	-2.86899	-0.973224	-2.77789	-0.503044	0.011137	-1.74001	-1.67845		0.191416	0.97929
Cacna1a	P97445	Voltage-dependent P/Q-type calcium channel subunit alpha-1A [OS=Mus musculus]		-3.42413	-3.17578	-0.985354	NaN	-1.59619	-2.28046	-1.08267	-1.51797		0.257415	0.909101
Rab10	P61027	Ras-related protein Rab-10 [OS=Mus musculus]		3.65856	3.64993	4.35519	2.50537	3.66536	3.73371	4.22321	4.05323		0.38853	0.376615
Cyb5r3	Q9DCN2	NADH-cytochrome b5 reductase 3 [OS=Mus musculus]		0.192328	0.314779	0.629973	-0.134586	0.8097	0.898212	1.01604	0.302917		0.0635586	0.506093
Psmc2	P46471	26S proteasome regulatory subunit 7 [OS=Mus musculus]		-2.80312	-2.8663	-0.122096	-0.564722	-0.761091	0.308207	-0.0685139	-0.868828		0.161502	1.2415
Arpc2	Q9CVB6	Actin-related protein 2/3 complex subunit 2 [OS=Mus musculus]		-0.387509	1.2352	1.76552	1.42549	1.46513	2.00546	1.73539	1.01781		0.336291	0.546272
Fam81a	Q3UXZ6	Protein FAM81A [OS=Mus musculus]		-1.09118	-0.0550652	NaN	-0.603823	-2.79344	-1.96989	NaN	-2.25113		0.0103254	-1.7548
Mbp	P04370	Myelin basic protein [OS=Mus musculus]		3.01136	2.58805	3.54843	2.53008	4.06295	3.27076	3.79755	3.07264		0.103015	0.631491
Snph	Q80U23	Syntaphilin [OS=Mus musculus]		0.762513	0.912024	1.21574	3.34694	1.05036	1.04553	0.779417	0.999975		0.367999	-0.590485
Akr1b1	P45376	Aldo-keto reductase family 1 member B1 [OS=Mus musculus]		1.48379	2.00711	2.10173	1.27765	2.53363	2.64897	2.5102	2.13762		0.0177514	0.740035
Adgrb1	Q3UHD1	Adhesion G protein-coupled receptor B1 [OS=Mus musculus]		-0.455983	0.0216007	0.203126	-1.19593	-0.165379	-0.482824	-1.54257	-0.50481		0.491486	-0.317101
Me1	P06801	NADP-dependent malic enzyme [OS=Mus musculus]		-2.25946	-1.93675	-0.86025	NaN	-1.06672	-1.06725	-0.634085	-1.38548		0.165082	0.647104
Ppp2r5e	Q61151	Serine/threonine-protein phosphatase 2A 56 kDa regulatory subunit epsilon isoform [OS=Mus musculus]		0.998221	0.587742	1.38844	0.276985	1.03187	1.46502	1.26877	1.0392		0.190809	0.388368
Dstn	Q9R0P5	Destrin [OS=Mus musculus]		2.16695	2.49464	2.79967	1.65942	2.89434	2.89501	2.62909	2.34654		0.188069	0.411075
Wdr13	Q91V09	WD repeat-containing protein 13 [OS=Mus musculus]		0.614619	0.491796	0.995252	-0.188015	0.605112	0.276905	0.604948	0.465393		0.971364	0.00967646
Gnl1	P36916	Guanine nucleotide-binding protein-like 1 [OS=Mus musculus]		-2.1267	-2.15214	-0.469577	-4.97388	-0.910728	-0.275551	-0.264858	-0.748991		0.0948481	1.88054
Klc1	O88447	Kinesin light chain 1 [OS=Mus musculus]		0.40652	0.715752	0.926156	0.402571	1.21242	1.26805	0.957069	1.00711		0.0153411	0.498415
Ncan	P55066	Neurocan core protein [OS=Mus musculus]		1.45436	1.61267	1.77917	1.23647	1.65129	1.98188	1.49774	1.46317		0.469133	0.127852
Cacng8	Q8VHW2	Voltage-dependent calcium channel gamma-8 subunit [OS=Mus musculus]		1.00111	1.28917	1.11488	0.459854	0.99045	1.53733	0.477783	0.984449		0.914998	0.03125
Cacna2d2	Q6PHS9	Voltage-dependent calcium channel subunit alpha-2/delta-2 [OS=Mus musculus]		-1.38119	-0.559286	0.313838	-1.64667	0.0915508	-0.869862	0.566738	0.329319		0.169736	0.847764
Tjp1	P39447	Tight junction protein ZO-1 [OS=Mus musculus]		-3.03699	-2.8994	-1.87294	-2.75213	-2.25719	NaN	-2.76748	-2.41228		0.65047	0.161382
Ndufs5	Q99LY9	NADH dehydrogenase [ubiquinone] iron-sulfur protein 5 [OS=Mus musculus]		1.56145	1.91958	2.14466	1.20059	2.23483	2.1351	2.20847	2.08243		0.071596	0.458633
Nap1l4	Q78ZA7	Nucleosome assembly protein 1-like 4 [OS=Mus musculus]		-2.09674	-0.897867	-0.164062	-2.37223	0.162264	0.0555725	0.591469	-0.856516		0.062415	1.37092
Pals2	Q9JLB0	Protein PALS2 [OS=Mus musculus]		0.931813	0.864431	1.08454	0.301134	1.54844	1.09247	1.3488	1.01967		0.0722494	0.456862
Naxe	Q8K4Z3	NAD(P)H-hydrate epimerase [OS=Mus musculus]		0.789727	1.4197	1.30402	0.135487	1.74882	1.31714	1.72978	1.26691		0.108531	0.603429
Ctsd	P18242	Cathepsin D [OS=Mus musculus]		0.948274	1.49136	1.71955	0.159788	1.45561	1.77882	1.43577	1.45679		0.251667	0.452004
Snap47	Q8R570	Synaptosomal-associated protein 47 [OS=Mus musculus]		-1.63019	-0.270279	-0.942966	-2.28808	-0.368811	-1.00269	-0.201263	-0.638859		0.170582	0.729974
Ivd	Q9JHI5	Isovaleryl-CoA dehydrogenase, mitochondrial [OS=Mus musculus]		1.91389	1.36868	1.33988	1.0124	2.17731	1.92863	1.27836	2.187		0.138651	0.484113
Strn4	P58404	Striatin-4 [OS=Mus musculus]		-0.200101	-0.844734	0.482137	-2.12997	-0.135178	0.187134	0.436399	-0.0532417		0.21975	0.781945
Scamp3	O35609	Secretory carrier-associated membrane protein 3 [OS=Mus musculus]		-0.35003	0.351923	0.945493	-0.856863	0.758717	0.149443	0.64558	1.11452		0.195537	0.644434
Pck2	Q8BH04	Phosphoenolpyruvate carboxykinase [GTP], mitochondrial [OS=Mus musculus]		3.67295	3.30358	3.54219	2.02942	3.10452	3.59158	2.51703	3.17667		0.930797	-0.0395851
Ptpa	P58389	Serine/threonine-protein phosphatase 2A activator [OS=Mus musculus]		-1.27731	-1.38655	0.456542	-0.387365	0.132133	0.512327	0.414875	-1.33157		0.376478	0.580613
Ctnna1	P26231	Catenin alpha-1 [OS=Mus musculus]		NaN	NaN	NaN	NaN	NaN	NaN	NaN	NaN		NaN	0
Gng2	P63213	Guanine nucleotide-binding protein G(I)/G(S)/G(O) subunit gamma-2 [OS=Mus musculus]		-2.77026	0.533106	2.46729	-0.351273	3.14875	2.66772	2.91115	1.466		0.0659649	2.57869
Bpnt1	Q9Z0S1	3'(2'),5'-bisphosphate nucleotidase 1 [OS=Mus musculus]		0.597665	1.22059	1.07197	0.261461	1.4645	1.6908	1.30357	0.888309		0.0954448	0.548873
Prune1	Q8BIW1	Exopolyphosphatase PRUNE1 [OS=Mus musculus]		-3.06909	-3.09679	-1.83925	NaN	-1.67969	-2.08179	-1.49346	-1.96123		0.0726586	0.864331
Prep	Q9QUR6	Prolyl endopeptidase [OS=Mus musculus]		-4.48944	-2.56714	-4.15288	NaN	-1.8443	-4.20664	-0.938576	-5.84156		0.723132	0.528718
Cttnbp2	B9EJA2	Cortactin-binding protein 2 [OS=Mus musculus]		-1.188	-1.60202	-0.843699	NaN	-1.27824	-1.00381	-0.0283165	-0.154406		0.20571	0.595049
Nlgn3	Q8BYM5	Neuroligin-3 [OS=Mus musculus]		-0.334268	0.114454	-0.245288	-3.42679	-0.897444	-0.384758	-0.743773	-1.8653		0.999867	0.000153065
Ubr4	A2AN08	E3 ubiquitin-protein ligase UBR4 [OS=Mus musculus]		-3.97425	NaN	-3.08733	NaN	-2.983	-2.08472	-2.4941	-2.36139		0.0550574	1.04999
Cdc37	Q61081	Hsp90 co-chaperone Cdc37 [OS=Mus musculus]		-2.31263	-1.337	0.566501	-1.95046	0.147144	-1.12214	0.701891	-1.70415		0.402228	0.764082
Mapk8ip3	Q9ESN9	C-Jun-amino-terminal kinase-interacting protein 3 [OS=Mus musculus]		-1.41551	-1.20511	-1.33796	NaN	-1.14222	-0.562826	-1.1628	-0.834379		0.0754594	0.39397
Clip1	Q922J3	CAP-Gly domain-containing linker protein 1 [OS=Mus musculus]		-2.65276	-4.30717	-2.67068	NaN	-4.14908	-3.19201	-1.33918	-2.62617		0.664301	0.383595
Nefh	P19246	Neurofilament heavy polypeptide [OS=Mus musculus]		0.360112	-0.106342	0.258239	0.549013	0.0732994	0.664768	0.533974	0.846209		0.264846	0.264307
Tpp2	Q64514	Tripeptidyl-peptidase 2 [OS=Mus musculus]		-0.379046	-0.76022	-0.363996	NaN	0.0615559	-0.435982	-0.492744	-0.17104		0.251275	0.241535
Scamp1	Q8K021	Secretory carrier-associated membrane protein 1 [OS=Mus musculus]		1.51592	1.78563	2.11353	1.27827	2.59294	2.41325	2.71715	1.74221		0.0492014	0.69305
Lin7c	O88952	Protein lin-7 homolog C [OS=Mus musculus]		0.657613	0.518702	0.652907	0	0.170973	0.498493	0.558245	0.0833836		0.531879	-0.129532
Map2k4	P47809	Dual specificity mitogen-activated protein kinase kinase 4 [OS=Mus musculus]		-1.6694	-0.518515	1.06209	-0.216311	0.666599	0.519491	0.843924	-0.486168		0.29959	0.721493
Txnl1	Q8CDN6	Thioredoxin-like protein 1 [OS=Mus musculus]		0.838824	0.154129	0.51534	1.0027	0.587395	0.675682	0.701376	0.501827		0.95568	-0.0111794
Mtpn	P62774	Myotrophin [OS=Mus musculus]		0.467368	0.983646	1.78734	0.516613	1.81702	1.57508	2.01065	1.23175		0.084666	0.719884
Cpne5	Q8JZW4	Copine-5 [OS=Mus musculus]		-2.35934	-0.999422	-0.818904	-1.21286	-0.367517	-1.15406	-0.161123	-0.765579		0.1234	0.735559
Rala	P63321	Ras-related protein Ral-A [OS=Mus musculus]		0.432759	0.674721	2.02037	0.978283	2.18148	1.30973	2.56207	1.1902		0.155833	0.784335
Fabp5	Q05816	Fatty acid-binding protein 5 [OS=Mus musculus]		0.0610743	0.438293	1.21813	0.17742	1.40976	1.33223	0.418978	0.288849		0.36152	0.388726
Sh3gl3	Q62421	Endophilin-A3 [OS=Mus musculus]		1.60293	0.889015	0.885526	1.6108	0.993612	0.898582	0.74704	1.26573		0.292251	-0.270828
Cox5b	P19536	Cytochrome c oxidase subunit 5B, mitochondrial [OS=Mus musculus]		4.24934	4.77941	5.32051	4.03381	5.41897	5.24273	5.2053	4.8646		0.107391	0.587132
Atp12a	Q9Z1W8	Potassium-transporting ATPase alpha chain 2 [OS=Mus musculus]		NaN	NaN	NaN	NaN	NaN	NaN	NaN	NaN		NaN	0
Slc4a8	Q8JZR6	Electroneutral sodium bicarbonate exchanger 1 [OS=Mus musculus]		-2.76118	-2.0806	-1.49036	NaN	-1.32815	-0.751087	-0.774748	-1.22231		0.0274904	1.09164
Cox6c	Q9CPQ1	Cytochrome c oxidase subunit 6C [OS=Mus musculus]		4.00527	3.76838	4.36611	4.03958	4.82826	3.98364	4.85973	3.89835		0.273981	0.347658
Wdr47	Q8CGF6	WD repeat-containing protein 47 [OS=Mus musculus]		-1.96954	-1.57081	-0.45399	-0.455378	-0.456587	-0.626551	-0.341692	-0.795933		0.213884	0.55724
Cfl2	P45591	Cofilin-2 [OS=Mus musculus]		1.64216	0.879623	1.2349	1.2069	1.04185	1.5981	1.32536	1.09813		0.905233	0.0249629
Arl8a	Q8VEH3	ADP-ribosylation factor-like protein 8A [OS=Mus musculus]		-0.0396414	0.172495	0.418023	-1.13062	-0.0397282	0.0584164	-0.309093	0.19285		0.747613	0.120546
Sfxn5	Q925N0	Sideroflexin-5 [OS=Mus musculus]		0.640029	1.46173	1.22924	0.939507	1.75113	1.39908	1.46139	1.71807		0.0414743	0.514796
Sorbs1	Q62417	Sorbin and SH3 domain-containing protein 1 [OS=Mus musculus]		-5.08337	-4.63525	-4.21166	NaN	-4.69394	-4.18688	NaN	-4.78898		0.795514	0.0868282
Ppa1	Q9D819	Inorganic pyrophosphatase [OS=Mus musculus]		-1.68795	-0.0443993	0.254237	-4.42709	1.02027	0.613569	1.21323	-0.133341		0.100985	2.15473
Atcay	Q8BHE3	Caytaxin [OS=Mus musculus]		0.00231457	0.773209	1.24412	0.266174	1.65237	0.999178	1.72704	0.633793		0.123846	0.681643
Hagh	Q99KB8	Hydroxyacylglutathione hydrolase, mitochondrial [OS=Mus musculus]		0.49414	1.15269	2.08437	-0.42449	1.65576	1.36094	2.27851	1.70838		0.151862	0.924217
Rhoc	Q62159	Rho-related GTP-binding protein RhoC [OS=Mus musculus]		NaN	NaN	NaN	NaN	NaN	NaN	NaN	NaN		NaN	0
Gnb4	P29387	Guanine nucleotide-binding protein subunit beta-4 [OS=Mus musculus]		-1.44371	0.0381336	-0.487668	-1.16577	-0.0577946	0.322378	-0.541012	-0.476297		0.190114	0.576573
Plpp3	Q99JY8	Phospholipid phosphatase 3 [OS=Mus musculus]		0.0831861	0.391979	0.490485	0.119181	0.733273	0.803675	-0.0738792	0.961971		0.232867	0.335052
Adcy5	P84309	Adenylate cyclase type 5 [OS=Mus musculus]		-0.821214	0.665953	0.872159	-1.25151	0.338398	0.499924	1.11056	0.59713		0.215167	0.770157
Cnksr2	Q80YA9	Connector enhancer of kinase suppressor of ras 2 [OS=Mus musculus]		0.0681219	0.562262	0.205005	-1.4586	0.33288	-0.231529	-0.024786	-0.118456		0.764207	0.14533
Cadps2	Q8BYR5	Calcium-dependent secretion activator 2 [OS=Mus musculus]		-2.01532	-1.85166	NaN	NaN	-3.97337	NaN	-3.04951	-2.60243		0.0933325	-1.27494
Map2k2	Q63932	Dual specificity mitogen-activated protein kinase kinase 2 [OS=Mus musculus]		NaN	NaN	NaN	NaN	NaN	NaN	NaN	NaN		NaN	0
Ndufb5	Q9CQH3	NADH dehydrogenase [ubiquinone] 1 beta subcomplex subunit 5, mitochondrial [OS=Mus musculus]		1.86419	2.07158	2.58069	1.67615	2.6443	2.7061	2.11603	2.4557		0.116467	0.432384
Acsl1	P41216	Long-chain-fatty-acid--CoA ligase 1 [OS=Mus musculus]		-0.952243	-0.545694	-1.18334	-3.21453	-0.33493	0.34408	-0.584316	-1.62445		0.247647	0.924046
Scn2b	Q56A07	Sodium channel subunit beta-2 [OS=Mus musculus]		-1.66524	0.0571003	0.582686	-1.74903	1.18926	0.49106	1.297	-0.699501		0.143893	1.26308
Tubb1	A2AQ07	Tubulin beta-1 chain [OS=Mus musculus]		NaN	NaN	NaN	NaN	NaN	NaN	NaN	NaN		NaN	0
Srgap2	Q91Z67	SLIT-ROBO Rho GTPase-activating protein 2 [OS=Mus musculus]		-2.19549	-2.52775	-2.09076	-2.47257	-4.56098	-3.70722	-1.87155	-2.24982		0.26902	-0.775752
Nme2	Q01768	Nucleoside diphosphate kinase B [OS=Mus musculus]		NaN	-1.59151	-0.472928	-0.597683	-0.509954	-0.902695	-1.77994	NaN		0.74905	-0.176826
Ppa2	Q91VM9	Inorganic pyrophosphatase 2, mitochondrial [OS=Mus musculus]		-0.956979	-0.276955	-0.519626	-0.513258	0.84234	-0.400787	-0.827585	-0.283112		0.337745	0.399418
Nfs1	Q9Z1J3	Cysteine desulfurase [OS=Mus musculus]		1.30411	1.37137	1.54748	0.158018	1.36946	1.57739	1.36233	1.57779		0.287246	0.376497
Ap3m2	Q8R2R9	AP-3 complex subunit mu-2 [OS=Mus musculus]		-3.30261	-3.22401	-0.906802	NaN	-1.57987	-1.91953	-0.573404	-2.09354		0.278698	0.936223
Aldh18a1	Q9Z110	Delta-1-pyrroline-5-carboxylate synthase [OS=Mus musculus]		NaN	-1.79809	-2.22895	-4.23663	-1.85114	-1.48171	-2.1576	-0.96331		0.163185	1.14111
Arl8b	Q9CQW2	ADP-ribosylation factor-like protein 8B [OS=Mus musculus]		-0.0889978	1.01571	0.560124	-0.781433	1.14122	1.56596	1.18754	0.267464		0.120795	0.864197
Cul3	Q9JLV5	Cullin-3 [OS=Mus musculus]		-0.394481	-0.753078	-0.129891	-0.978943	-0.211235	-0.260168	0.25738	0.213083		0.0515481	0.563863
Prps1	Q9D7G0	Ribose-phosphate pyrophosphokinase 1 [OS=Mus musculus]		-0.0609694	1.07293	0.398402	0.421455	0.560867	1.27279	0.563133	0.98884		0.230338	0.388454
Ptpra	P18052	Receptor-type tyrosine-protein phosphatase alpha [OS=Mus musculus]		-0.821361	-0.419846	-1.09372	-1.89617	-1.2458	-0.567146	-1.26941	0.127827		0.509475	0.319141
Mtx2	O88441	Metaxin-2 [OS=Mus musculus]		-1.16563	-0.410904	-0.160369	-0.650421	0.275341	0.597727	-0.735838	-0.812239		0.342627	0.42808
Adcy9	P51830	Adenylate cyclase type 9 [OS=Mus musculus]		1.83293	1.37017	0.695149	1.73	0.442545	0.895308	0.41297	1.09812		0.0649264	-0.694826
Hyou1	Q9JKR6	Hypoxia up-regulated protein 1 [OS=Mus musculus]		-0.101491	-0.707947	0.0109205	-0.977489	-0.315046	-0.0643635	0.296841	0.00235176		0.166119	0.423947
Rabggta	Q9JHK4	Geranylgeranyl transferase type-2 subunit alpha [OS=Mus musculus]		-0.42044	-0.718721	-0.266097	-2.20418	-1.26502	-0.49542	-0.799084	-0.307905		0.7184	0.185502
Dhrs1	Q99L04	Dehydrogenase/reductase SDR family member 1 [OS=Mus musculus]		1.45066	0.584845	1.21993	-3.08495	0.482347	0.821934	0.69467	1.13234		0.513865	0.740202
Ndufa11	Q9D8B4	NADH dehydrogenase [ubiquinone] 1 alpha subcomplex subunit 11 [OS=Mus musculus]		1.24174	1.24174	1.23682	-0.133066	1.27166	1.57722	0.632637	1.09513		0.555231	0.247356
Abhd12	Q99LR1	Lysophosphatidylserine lipase ABHD12 [OS=Mus musculus]		-1.12919	0.0149479	0.574294	-2.03778	0.829824	0.781879	0.609482	-1.05161		0.25118	0.936829
Rab2b	P59279	Ras-related protein Rab-2B [OS=Mus musculus]		NaN	NaN	NaN	NaN	NaN	NaN	NaN	NaN		NaN	0
Ppm1e	Q80TL0	Protein phosphatase 1E [OS=Mus musculus]		-0.262586	0.0950603	0.804286	-1.40109	0.90379	0.995247	0.923098	0.679701		0.0617447	1.06654
Thop1	Q8C1A5	Thimet oligopeptidase [OS=Mus musculus]		-1.38556	-1.25092	-0.963283	NaN	-0.706823	-0.921221	-1.31974	-1.42968		0.659629	0.105555
Calb1	P12658	Calbindin [OS=Mus musculus]		0.386937	1.06909	1.46275	-0.0985165	2.14968	1.60069	2.10721	1.10319		0.0513055	1.03513
Stam	P70297	Signal transducing adapter molecule 1 [OS=Mus musculus]		-2.50488	-0.863855	-0.0619993	-1.08552	-0.0757751	0.00951195	-0.0583057	-0.536678		0.115358	0.963751
Smap1	Q91VZ6	Stromal membrane-associated protein 1 [OS=Mus musculus]		1.17951	1.42196	2.00769	1.3101	1.61679	1.36024	1.60039	1.44363		0.899432	0.0254512
Ak4	Q9WUR9	Adenylate kinase 4, mitochondrial [OS=Mus musculus]		2.52715	2.21805	2.05304	1.85809	2.21794	2.13635	1.90932	2.31885		0.915179	-0.0184717
Ube2n	P61089	Ubiquitin-conjugating enzyme E2 N [OS=Mus musculus]		2.15906	2.51044	2.82335	2.04068	2.8797	3.17918	2.77003	2.66611		0.0574365	0.490374
Cep170b	Q80U49	Centrosomal protein of 170 kDa protein B [OS=Mus musculus]		-2.40808	-3.33448	-2.93727	-5.7776	-5.12462	-5.27758	-3.18763	-2.64471		0.673067	-0.444278
Stmn1	P54227	Stathmin [OS=Mus musculus]		2.91017	3.31	3.40686	3.32007	3.46113	3.65959	3.63741	2.84542		0.484651	0.164111
Psmd1	Q3TXS7	26S proteasome non-ATPase regulatory subunit 1 [OS=Mus musculus]		-2.56049	-1.30011	-0.114205	-2.79746	0.264902	0.336302	0.155748	-0.974211		0.0559406	1.63875
Psmb1	O09061	Proteasome subunit beta type-1 [OS=Mus musculus]		-0.451961	-1.28262	-2.82955	-0.833261	-1.60128	-0.591944	-0.0544548	-0.0958748		0.273734	0.76346
Txnrd1	Q9JMH6	Thioredoxin reductase 1, cytoplasmic [OS=Mus musculus]		-1.21794	-1.07787	-1.18822	-3.79785	-0.975756	-0.731936	-1.48353	-0.97175		0.294229	0.779728
Ptges2	Q8BWM0	Prostaglandin E synthase 2 [OS=Mus musculus]		-1.42887	-0.789219	0.0420008	-0.895086	-1.36142	-0.980749	-0.0785084	-0.0779419		0.758617	0.14314
Ttyh1	Q9D3A9	Protein tweety homolog 1 [OS=Mus musculus]		2.53993	2.20604	2.6309	1.69291	2.25676	2.64294	2.71145	2.388		0.365778	0.232342
Hpca	P84075	Neuron-specific calcium-binding protein hippocalcin [OS=Mus musculus]		1.92458	2.16854	1.61716	2.43931	3.21184	2.98978	2.85321	2.26276		0.0254282	0.792001
Gria4	Q9Z2W8	Glutamate receptor 4 [OS=Mus musculus]		NaN	NaN	NaN	NaN	NaN	NaN	NaN	NaN		NaN	0
Klc2	O88448	Kinesin light chain 2 [OS=Mus musculus]		0.0530386	-0.175867	0.831962	0.305052	1.0882	1.47292	0.860857	0.950039		0.0165816	0.839456
Sars1	P26638	Serine--tRNA ligase, cytoplasmic [OS=Mus musculus]		0.237662	0.631521	0.955693	0.222641	1.22657	1.52912	1.67262	1.18742		0.00556442	0.892052
Nipsnap2	O55126	Protein NipSnap homolog 2 [OS=Mus musculus]		2.2733	2.49918	2.79442	1.66603	2.83521	2.85262	2.38536	2.11911		0.452927	0.239842
Msn	P26041	Moesin [OS=Mus musculus]		NaN	NaN	NaN	NaN	NaN	NaN	NaN	NaN		NaN	0
Clasp1	Q80TV8	CLIP-associating protein 1 [OS=Mus musculus]		NaN	NaN	NaN	NaN	NaN	NaN	NaN	NaN		NaN	0
Camsap3	Q80VC9	Calmodulin-regulated spectrin-associated protein 3 [OS=Mus musculus]		-3.94137	-3.80105	NaN	NaN	NaN	NaN	NaN	NaN		1	#VALUE!
Rabep1	O35551	Rab GTPase-binding effector protein 1 [OS=Mus musculus]		-2.34058	-2.22804	-2.59577	NaN	-2.68277	NaN	-2.43958	NaN		0.376658	-0.173046
Csnk2a2	O54833	Casein kinase II subunit alpha' [OS=Mus musculus]		-1.63536	-1.0301	-0.541902	-1.81457	-0.260288	0.202597	-0.509062	-1.23878		0.103244	0.804101
Gng12	Q9DAS9	Guanine nucleotide-binding protein G(I)/G(S)/G(O) subunit gamma-12 [OS=Mus musculus]		2.52453	2.39816	3.62832	1.94913	3.38678	3.38445	2.24104	2.86481		0.4718	0.344238
Sec22b	O08547	Vesicle-trafficking protein SEC22b [OS=Mus musculus]		-3.27861	-2.44847	-1.73952	NaN	-1.55616	-0.631195	-1.87114	-2.80278		0.285835	0.773547
Dnpep	Q9Z2W0	Aspartyl aminopeptidase [OS=Mus musculus]		-1.48251	-0.805677	0.1918	-3.74575	-0.769482	0.0155907	-0.242456	-0.0913563		0.213238	1.18861
Myh14	Q6URW6	Myosin-14 [OS=Mus musculus]		NaN	NaN	NaN	NaN	NaN	NaN	NaN	NaN		NaN	0
Pcsk1n	Q9QXV0	ProSAAS [OS=Mus musculus]		2.86619	2.33529	3.01663	2.63462	2.99593	3.11779	3.08675	3.40466		0.0443141	0.438097
Acadl	P51174	Long-chain specific acyl-CoA dehydrogenase, mitochondrial [OS=Mus musculus]		NaN	-3.01161	-0.300626	NaN	-0.102526	-0.162956	0.160143	-2.26405		0.419261	1.06377
Psmd2	Q8VDM4	26S proteasome non-ATPase regulatory subunit 2 [OS=Mus musculus]		-0.494594	-0.0166359	0.458697	-0.813152	-0.277327	0.0621719	0.0802956	-0.187296		0.658453	0.135882
Tanc2	A2A690	Protein TANC2 [OS=Mus musculus]		-0.949754	-0.759972	-0.677047	-4.46922	-3.14026	-1.58482	-1.9626	-1.35002		0.778132	-0.295427
Ank1	Q02357	Ankyrin-1 [OS=Mus musculus]		NaN	NaN	NaN	NaN	NaN	NaN	NaN	NaN		NaN	0
Ppp2r5c	Q60996	Serine/threonine-protein phosphatase 2A 56 kDa regulatory subunit gamma isoform [OS=Mus musculus]		-1.21546	-1.23073	0.266681	-1.25714	-0.276859	-0.822771	-0.328236	-0.0887203		0.282588	0.480017
Mtmr1	Q9Z2C4	Myotubularin-related protein 1 [OS=Mus musculus]		-2.36524	-1.81221	-1.08464	-1.84548	-1.34843	-1.52452	-1.46123	-1.44056		0.256483	0.333207
Tf	Q921I1	Serotransferrin [OS=Mus musculus]		-2.5888	-2.88587	-3.6046	-5.67864	-2.07785	-1.46503	-2.19314	-2.44415		0.0643383	1.64444
Pgam2	O70250	Phosphoglycerate mutase 2 [OS=Mus musculus]		NaN	NaN	NaN	NaN	NaN	NaN	NaN	NaN		NaN	0
Gsk3b	Q9WV60	Glycogen synthase kinase-3 beta [OS=Mus musculus]		1.07942	0.716684	1.271	0.809093	1.84899	1.85228	1.39903	1.26453		0.0200494	0.622156
Get3	O54984	ATPase GET3 [OS=Mus musculus]		-1.14462	-0.249584	0.509601	-0.314682	0.635077	0.45822	1.0684	0.016613		0.0804906	0.844398
Impa1	O55023	Inositol monophosphatase 1 [OS=Mus musculus]		0.223512	0.340006	1.26257	0.208076	1.28113	1.22129	1.28646	0.641666		0.0905048	0.599098
Acot13	Q9CQR4	Acyl-coenzyme A thioesterase 13 [OS=Mus musculus]		2.50402	2.38807	2.2506	2.35589	2.25728	2.4407	1.64536	1.7418		0.128885	-0.35336
Lta4h	P24527	Leukotriene A-4 hydrolase [OS=Mus musculus]		-1.45171	-2.49026	NaN	NaN	-0.115349	-0.206024	-0.868999	-0.472757		0.018716	1.55521
Psma5	Q9Z2U1	Proteasome subunit alpha type-5 [OS=Mus musculus]		-0.424211	1.15261	1.62897	0.705055	1.85926	1.53751	1.74232	1.34462		0.108325	0.855319
Pip4k2c	Q91XU3	Phosphatidylinositol 5-phosphate 4-kinase type-2 gamma [OS=Mus musculus]		-1.35506	0.3557	0.576495	-0.455574	0.644886	0.712181	0.730778	0.259123		0.125019	0.806352
Acadvl	P50544	Very long-chain specific acyl-CoA dehydrogenase, mitochondrial [OS=Mus musculus]		-2.28104	-2.71076	-1.5629	NaN	-0.818087	-1.83456	-1.40181	-2.1434		0.208762	0.635435
Cotl1	Q9CQI6	Coactosin-like protein [OS=Mus musculus]		1.34482	1.62455	1.71269	1.16966	1.98372	2.36831	2.18571	1.87356		0.00852085	0.639895
Timm9	Q9WV98	Mitochondrial import inner membrane translocase subunit Tim9 [OS=Mus musculus]		2.51626	2.93503	3.08428	2.21046	3.25881	3.24952	3.14893	3.14978		0.0429863	0.515251
Th	P24529	Tyrosine 3-monooxygenase [OS=Mus musculus]		-0.303182	-0.760092	0.536824	-1.08151	0.438356	-0.116142	0.935148	0.0965424		0.128028	0.740466
Camkk2	Q8C078	Calcium/calmodulin-dependent protein kinase kinase 2 [OS=Mus musculus]		-1.17627	-0.839344	0.632405	-1.498	-0.022274	-0.411192	0.372391	0.582119		0.152549	0.850563
Lrrc57	Q9D1G5	Leucine-rich repeat-containing protein 57 [OS=Mus musculus]		0.354678	1.07484	1.11332	-0.46446	1.1265	1.36515	0.529531	1.16949		0.248241	0.528075
Grm7	Q68ED2	Metabotropic glutamate receptor 7 [OS=Mus musculus]		-2.54818	-2.84	-0.844413	-3.21297	-3.31383	-2.12639	-1.40299	-1.97418		0.819762	0.157044
Rap1gap	A2ALS5	Rap1 GTPase-activating protein 1 [OS=Mus musculus]		NaN	-5.50067	-3.58197	NaN	-6.03443	-2.78782	-2.34422	-5.21925		0.778308	0.444892
Gas7	Q60780	Growth arrest-specific protein 7 [OS=Mus musculus]		0.0272875	0.284266	0.987668	0.502789	1.04977	1.13517	1.21008	0.462975		0.101068	0.513995
Vps45	P97390	Vacuolar protein sorting-associated protein 45 [OS=Mus musculus]		-2.46668	-1.80981	-1.08403	-4.44997	-1.4837	-1.29606	-2.12966	-1.07502		0.253821	0.956514
Rap2c	Q8BU31	Ras-related protein Rap-2c [OS=Mus musculus]		NaN	NaN	NaN	NaN	NaN	NaN	NaN	NaN		NaN	0
Gna11	P21278	Guanine nucleotide-binding protein subunit alpha-11 [OS=Mus musculus]		1.26818	0.539837	0.82878	1.47098	0.631224	1.47401	1.07814	1.48711		0.647103	0.140676
Blvra	Q9CY64	Biliverdin reductase A [OS=Mus musculus]		-3.27619	-3.84327	-1.26513	NaN	-1.12636	-1.99899	-1.2027	-1.83729		0.135339	1.25353
Mccc2	Q3ULD5	Methylcrotonoyl-CoA carboxylase beta chain, mitochondrial [OS=Mus musculus]		-1.38863	-1.34745	-0.641572	-3.38393	-0.7206	-0.770094	-1.75741	-1.05301		0.371158	0.615119
Sh3glb1	Q9JK48	Endophilin-B1 [OS=Mus musculus]		-0.43213	0.681379	1.26293	0.400606	0.938868	1.20078	1.15501	0.771538		0.192139	0.538353
Vps51	Q3UVL4	Vacuolar protein sorting-associated protein 51 homolog [OS=Mus musculus]		-1.24748	-0.930599	-3.5961	-1.82409	-2.36393	-2.04346	-1.20714	-0.820923		0.690126	0.290704
Cyria	Q8BHZ0	CYFIP-related Rac1 interactor A [OS=Mus musculus]		-2.48329	-2.11777	-0.8308	-2.52109	-0.415363	-0.711283	0.163641	-0.171738		0.00803073	1.70455
Nebl	Q9DC07	LIM zinc-binding domain-containing Nebulette [OS=Mus musculus]		1.65152	1.72192	2.08526	-0.0948105	0.984035	0.737377	1.63096	2.22915		0.929799	0.0544095
Pdia6	Q922R8	Protein disulfide-isomerase A6 [OS=Mus musculus]		-0.784867	0.0109329	0.0576429	-2.05223	-0.689381	-0.0164452	-0.116158	-0.559731		0.529434	0.346702
Mark1	Q8VHJ5	Serine/threonine-protein kinase MARK1 [OS=Mus musculus]		-1.00116	-0.000959396	-0.389235	-3.14779	-1.31726	-0.607437	-0.376026	-0.437761		0.562443	0.450166
Numbl	O08919	Numb-like protein [OS=Mus musculus]		0.690093	0.285538	1.08007	0.606829	0.633747	1.27931	0.330986	0.781349		0.73582	0.0907159
Mecr	Q9DCS3	Enoyl-[acyl-carrier-protein] reductase, mitochondrial [OS=Mus musculus]		1.54601	1.3165	1.57809	0.243357	1.45221	1.00346	0.91968	1.48682		0.902207	0.0445538
Ca2	P00920	Carbonic anhydrase 2 [OS=Mus musculus]		1.47117	1.51818	1.83702	1.49907	1.38034	2.07412	1.30076	1.37692		0.817613	-0.0483251
Arf4	P61750	ADP-ribosylation factor 4 [OS=Mus musculus]		-1.45811	-1.6861	-1.19623	-1.60713	-0.402182	-0.895411	-0.668148	-0.810827		0.00202577	0.792748
Ndufa4	Q62425	Cytochrome c oxidase subunit NDUFA4 [OS=Mus musculus]		5.40075	5.22263	5.18016	4.69929	5.12298	5.18526	4.86231	5.19948		0.850962	-0.0332026
Dst	Q91ZU6	Dystonin [OS=Mus musculus]		NaN	NaN	-1.54147	-5.08374	-2.02219	-1.23442	-1.26313	-3.25646		0.350811	1.36856
Hint2	Q9D0S9	Adenosine 5'-monophosphoramidase HINT2 [OS=Mus musculus]		-1.33307	-0.791597	-0.114511	-1.55934	0.524237	0.326046	-0.256786	0.0132141		0.0234134	1.10131
Armc10	Q9D0L7	Armadillo repeat-containing protein 10 [OS=Mus musculus]		1.05561	0.598358	0.982547	-0.227388	0.729675	1.10082	0.623423	0.943226		0.460108	0.247005
Trim3	Q9R1R2	Tripartite motif-containing protein 3 [OS=Mus musculus]		-4.13026	NaN	-2.11606	-3.63142	-2.63515	-2.27434	-2.93278	-2.7417		0.278858	0.646588
Hycc2	Q8C729	Hyccin 2 [OS=Mus musculus]		0.976762	1.49637	1.24963	0.845034	1.36901	1.00551	1.12533	0.832121		0.759212	-0.0589561
Ndufc2	Q9CQ54	NADH dehydrogenase [ubiquinone] 1 subunit C2 [OS=Mus musculus]		2.94263	2.74899	3.33587	2.42909	3.33319	3.294	3.32541	3.29247		0.0566661	0.447121
Pdk3	Q922H2	[Pyruvate dehydrogenase (acetyl-transferring)] kinase isozyme 3, mitochondrial [OS=Mus musculus]		0.150929	0.111143	0.0209665	-2.09064	0.069706	-0.442791	-0.919018	-0.359861		0.948979	0.0389094
Farp1	F8VPU2	FERM, ARHGEF and pleckstrin domain-containing protein 1 [OS=Mus musculus]		NaN	-1.23832	-1.07368	NaN	0.0347271	-2.76101	-1.07	-1.33485		0.890453	-0.126783
Gk	Q64516	Glycerol kinase [OS=Mus musculus]		-1.85073	-3.43409	-2.27444	-1.28072	-0.092247	0.0782223	-1.06681	-2.50415		0.129351	1.31375
Cacnb1	Q8R3Z5	Voltage-dependent L-type calcium channel subunit beta-1 [OS=Mus musculus]		-2.23033	-2.88575	-1.4746	-2.07977	-1.72895	-1.44561	-1.69381	-2.39761		0.359831	0.35112
Nucb1	Q02819	Nucleobindin-1 [OS=Mus musculus]		-3.43011	-4.44325	-3.72921	NaN	NaN	-5.08341	-5.3942	-4.95799		0.0174882	-1.27768
Clybl	Q8R4N0	Citramalyl-CoA lyase, mitochondrial [OS=Mus musculus]		-3.51966	-4.38945	-2.20329	2.71201	-1.42842	-2.28577	-1.80285	-5.44564		0.644223	-0.89057
Kctd16	Q5DTY9	BTB/POZ domain-containing protein KCTD16 [OS=Mus musculus]		0.521956	0.375927	0.966611	1.42992	1.17709	1.45595	1.13752	0.682049		0.351765	0.289548
Xpnpep1	Q6P1B1	Xaa-Pro aminopeptidase 1 [OS=Mus musculus]		NaN	-2.64989	-2.63518	NaN	-1.5885	-1.68254	-1.1679	-2.77993		0.179564	0.837818
Spr	Q64105	Sepiapterin reductase [OS=Mus musculus]		-0.283509	0.346796	0.497973	-0.131763	0.225677	0.142231	0.524689	0.0214157		0.594627	0.121129
Dync1li2	Q6PDL0	Cytoplasmic dynein 1 light intermediate chain 2 [OS=Mus musculus]		NaN	NaN	-1.2244	-1.14695	-1.66388	-1.22277	-0.887917	-4.82059		0.517108	-0.963114
Wasf3	Q8VHI6	Actin-binding protein WASF3 [OS=Mus musculus]		0.0370131	0.533291	1.00684	-0.312157	0.0744381	0.159653	0.470369	0.842041		0.841341	0.0703773
Osbpl1a	Q91XL9	Oxysterol-binding protein-related protein 1 [OS=Mus musculus]		0.36733	-0.610807	-0.527959	-2.32093	0.229826	-0.181652	0.2383	0.0229092		0.186456	0.850438
Prdx3	P20108	Thioredoxin-dependent peroxide reductase, mitochondrial [OS=Mus musculus]		3.28397	3.65608	3.91934	3.0761	4.05303	3.94582	3.64481	4.27143		0.0739651	0.494899
Pde1b	Q01065	Dual specificity calcium/calmodulin-dependent 3',5'-cyclic nucleotide phosphodiesterase 1B [OS=Mus musculus]		1.31098	0.688765	0.912793	0.538168	1.22527	1.71049	1.4565	1.57538		0.0187738	0.629237
Usp7	Q6A4J8	Ubiquitin carboxyl-terminal hydrolase 7 [OS=Mus musculus]		-4.04019	-2.5882	-3.77376	-3.35483	-3.77928	-3.85802	NaN	NaN		0.469903	-0.3794
Ptprn2	P80560	Receptor-type tyrosine-protein phosphatase N2 [OS=Mus musculus]		NaN	-1.71306	-1.06612	NaN	-1.64606	-1.5082	-2.07294	-1.75039		0.255938	-0.354807
Psmc1	P62192	26S proteasome regulatory subunit 4 [OS=Mus musculus]		-0.573331	-0.0871029	0.440629	-1.00083	0.493204	-0.0634441	1.0375	0.153414		0.12044	0.710328
Ngef	Q8CHT1	Ephexin-1 [OS=Mus musculus]		-1.76622	-1.37306	-0.171453	NaN	-0.131689	0.250751	-0.0727768	-0.534214		0.078168	0.981595
Mtfr1l	Q9CWE0	Mitochondrial fission regulator 1-like [OS=Mus musculus]		0.513442	0.537035	1.08393	-0.244457	0.530827	0.749844	0.673273	0.447031		0.665701	0.127757
Dbt	P53395	Lipoamide acyltransferase component of branched-chain alpha-keto acid dehydrogenase complex, mitochondrial [OS=Mus musculus]		-0.85962	0.211992	0.404227	-1.18686	0.520117	-0.210854	0.199076	0.154604		0.258857	0.523302
Kctd12	Q6WVG3	BTB/POZ domain-containing protein KCTD12 [OS=Mus musculus]		-0.215547	-0.0653992	-0.0447531	-0.779051	-0.448153	-0.226303	-0.914583	-0.316851		0.417526	-0.200285
Ociad1	Q9CRD0	OCIA domain-containing protein 1 [OS=Mus musculus]		-0.100081	-0.00174141	-0.333146	-1.12179	1.15918	0.99963	-0.0613842	0.524603		0.0313783	1.0447
Dhodh	O35435	Dihydroorotate dehydrogenase (quinone), mitochondrial [OS=Mus musculus]		-3.69912	NaN	-3.96089	NaN	NaN	-3.43812	-3.207	-2.54784		0.121915	0.765683
Mark2	Q05512	Serine/threonine-protein kinase MARK2 [OS=Mus musculus]		-2.00245	-2.20294	-2.08734	NaN	-2.05064	NaN	-2.74174	NaN		0.346797	-0.29862
Rnpep	Q8VCT3	Aminopeptidase B [OS=Mus musculus]		-0.982757	0.00715446	0.437209	-1.44411	-0.358648	0.152386	0.352762	0.514772		0.212326	0.660944
Coro1b	Q9WUM3	Coronin-1B [OS=Mus musculus]		0.936488	0.847857	1.215	0.262751	0.487576	0.639103	1.05022	1.32484		0.83583	0.0599122
Gabra1	P62812	Gamma-aminobutyric acid receptor subunit alpha-1 [OS=Mus musculus]		1.99988	2.32565	2.64561	1.91434	2.47914	2.84271	2.35782	2.37244		0.198189	0.291657
Fam171a2	A2A699	Protein FAM171A2 [OS=Mus musculus]		NaN	NaN	NaN	NaN	NaN	NaN	NaN	NaN		NaN	0
Syt7	Q9R0N7	Synaptotagmin-7 [OS=Mus musculus]		-0.532182	-0.903191	-0.418199	-0.547682	-0.340662	-3.15598	0.0210037	-0.283211		0.666947	-0.339398
Vcpip1	Q8CDG3	Deubiquitinating protein VCPIP1 [OS=Mus musculus]		NaN	NaN	NaN	NaN	NaN	NaN	NaN	NaN		NaN	0
Gng3	P63216	Guanine nucleotide-binding protein G(I)/G(S)/G(O) subunit gamma-3 [OS=Mus musculus]		2.6953	3.13546	3.51106	3.75825	3.91025	3.74521	3.75083	2.53785		0.611353	0.211014
Myl6	Q60605	Myosin light polypeptide 6 [OS=Mus musculus]		1.5883	1.98391	2.34321	1.27426	2.45255	2.58175	2.63926	2.00888		0.0625702	0.623188
Glo1	Q9CPU0	Lactoylglutathione lyase [OS=Mus musculus]		1.77578	2.14073	2.17641	1.55224	2.33108	2.74169	2.31658	2.20891		0.042678	0.488276
Nf1	Q04690	Neurofibromin [OS=Mus musculus]		-0.95354	-2.83398	-0.76909	NaN	-2.6014	-1.87972	-1.30209	-0.725813		0.887463	-0.108383
Ganab	Q8BHN3	Neutral alpha-glucosidase AB [OS=Mus musculus]		-0.333653	0.432625	0.282378	-1.18021	0.22562	0.373915	-0.0522175	-0.402786		0.580958	0.235847
Cmpk2	Q3U5Q7	UMP-CMP kinase 2, mitochondrial [OS=Mus musculus]		-3.71439	-1.24579	-1.02279	NaN	-0.527815	-0.631855	-0.0978851	-1.8594		0.211802	1.21508
Mrps36	Q9CQX8	Alpha-ketoglutarate dehydrogenase component 4 [OS=Mus musculus]		0.571355	0.937361	1.56988	-0.0684605	2.1748	2.05412	1.54925	0.931797		0.0826208	0.92496
Atp6v1g1	Q9CR51	V-type proton ATPase subunit G 1 [OS=Mus musculus]		0.871335	1.23642	1.30905	-1.62034	0.355341	0.260664	1.50344	1.46461		0.585175	0.446897
Aco1	P28271	Cytoplasmic aconitate hydratase [OS=Mus musculus]		-2.34073	-2.79938	-1.75511	-2.44284	-1.12126	-1.09981	-1.91173	-2.18896		0.0758097	0.754075
Cops2	P61202	COP9 signalosome complex subunit 2 [OS=Mus musculus]		-3.46309	NaN	-2.49458	NaN	-1.09934	-1.00558	-1.90584	-2.74654		0.129806	1.28951
Tst	P52196	Thiosulfate sulfurtransferase [OS=Mus musculus]		1.0714	1.19578	1.20658	0.064991	1.27682	0.920694	0.99209	1.3779		0.418525	0.257189
Dnajc11	Q5U458	DnaJ homolog subfamily C member 11 [OS=Mus musculus]		0.834451	0.844534	0.759706	-0.700024	0.908476	1.052	0.493793	0.655886		0.422969	0.342873
Rida	P52760	2-iminobutanoate/2-iminopropanoate deaminase [OS=Mus musculus]		1.32198	1.14395	1.32496	-0.0739021	1.41151	1.50904	0.450487	1.52322		0.514516	0.294313
Uqcr10	Q8R1I1	Cytochrome b-c1 complex subunit 9 [OS=Mus musculus]		2.6756	2.99408	3.12512	1.9821	3.05931	3.09869	2.68554	3.11124		0.325318	0.294473
Hprt1	P00493	Hypoxanthine-guanine phosphoribosyltransferase [OS=Mus musculus]		0.429317	0.851868	1.28411	-1.04896	1.4868	2.10017	1.39029	0.956562		0.095648	1.10437
Nckipsd	Q9ESJ4	NCK-interacting protein with SH3 domain [OS=Mus musculus]		2.97113	1.9678	0.791581	2.92365	0.0989323	1.0968	-0.38332	1.80978		0.0781874	-1.50799
Csnk2b	P67871	Casein kinase II subunit beta [OS=Mus musculus]		-0.0325747	0.458307	1.11969	-0.834293	1.59427	0.425713	1.7059	0.283646		0.189556	0.8246
Slc25a25	A2ASZ8	Calcium-binding mitochondrial carrier protein SCaMC-2 [OS=Mus musculus]		0.885234	0.201704	0.744269	-0.267319	1.34024	0.641973	-0.393724	0.863392		0.64027	0.221999
Snx6	Q6P8X1	Sorting nexin-6 [OS=Mus musculus]		-0.434224	0.299274	0.0111227	-3.24362	-0.574562	0.3993	0.146208	0.315634		0.32083	0.913507
Olfm1	O88998	Noelin [OS=Mus musculus]		1.45638	1.95354	2.45238	1.12531	2.67627	2.62891	2.53218	2.40059		0.0337491	0.812582
Scg2	Q03517	Secretogranin-2 [OS=Mus musculus]		-0.855098	0.130671	0.70284	-0.344025	0.574747	0.539257	-0.140766	0.735857		0.226638	0.518677
Abcb8	Q9CXJ4	Mitochondrial potassium channel ATP-binding subunit [OS=Mus musculus]		NaN	-1.96282	-2.50437	-2.47146	-1.24706	-2.06233	-2.52006	-2.77955		0.720322	0.160634
Gps1	Q99LD4	COP9 signalosome complex subunit 1 [OS=Mus musculus]		-1.27461	-1.07743	-0.833598	-2.08542	-0.328224	-0.568249	-0.118084	0.400375		0.0142147	1.16422
Eif5a	P63242	Eukaryotic translation initiation factor 5A-1 [OS=Mus musculus]		-0.106149	0.456545	0.408111	-0.474739	0.714268	0.834917	1.20773	-1.28936		0.641684	0.295946
Vat1	Q62465	Synaptic vesicle membrane protein VAT-1 homolog [OS=Mus musculus]		0.358748	0.67333	1.23618	0.0941162	1.56671	1.1506	1.29458	1.20605		0.0346034	0.713891
Psma6	Q9QUM9	Proteasome subunit alpha type-6 [OS=Mus musculus]		-0.273667	-0.220543	0.542289	-1.36532	0.464222	0.538904	-0.0670147	-0.666815		0.441803	0.396634
Syt5	Q9R0N5	Synaptotagmin-5 [OS=Mus musculus]		NaN	NaN	NaN	NaN	NaN	NaN	NaN	NaN		NaN	0
Ndufb8	Q9D6J5	NADH dehydrogenase [ubiquinone] 1 beta subcomplex subunit 8, mitochondrial [OS=Mus musculus]		1.73847	2.25215	3.28391	1.24588	3.26803	2.75964	2.72599	2.43037		0.205804	0.665907
Stx7	O70439	Syntaxin-7 [OS=Mus musculus]		1.1798	1.1801	1.61577	0.880102	1.11533	1.38631	1.41475	1.66287		0.373969	0.18087
Jup	Q02257	Junction plakoglobin [OS=Mus musculus]		NaN	NaN	-4.83698	NaN	-5.23301	-4.81636	-5.9868	-4.24061		1	-0.232216
Skp1	Q9WTX5	S-phase kinase-associated protein 1 [OS=Mus musculus]		0.350114	0.542488	0.557137	-0.655495	-0.0689907	0.680212	-2.955	-0.887297		0.273744	-1.00633
Timm29	Q8BGX2	Mitochondrial import inner membrane translocase subunit Tim29 [OS=Mus musculus]		-1.46331	-0.411694	-0.194566	-1.66639	0.0259724	-0.00241089	-0.101631	-0.553614		0.0957549	0.776068
Ndufa6	Q9CQZ5	NADH dehydrogenase [ubiquinone] 1 alpha subcomplex subunit 6 [OS=Mus musculus]		2.32573	2.34731	2.87115	1.73567	3.03664	2.70363	2.72569	2.33203		0.21407	0.379535
Pura	P42669	Transcriptional activator protein Pur-alpha [OS=Mus musculus]		0.11498	0.753603	0.720902	-0.673893	1.6628	1.32298	1.84145	0.503633		0.0485968	1.10382
Ubxn6	Q99PL6	UBX domain-containing protein 6 [OS=Mus musculus]		-1.27428	-0.930374	0.1564	-0.985529	-0.135323	-0.0454845	0.142414	-0.153677		0.0690725	0.710429
Vps52	Q8C754	Vacuolar protein sorting-associated protein 52 homolog [OS=Mus musculus]		NaN	NaN	-1.78838	NaN	-2.15237	NaN	-1.62204	-2.34551		1	-0.251593
Agap3	Q8VHH5	Arf-GAP with GTPase, ANK repeat and PH domain-containing protein 3 [OS=Mus musculus]		-0.126233	0.704325	0.832185	-1.37248	0.782707	0.923506	0.81929	0.649233		0.17534	0.784236
Psmc5	P62196	26S proteasome regulatory subunit 8 [OS=Mus musculus]		-0.404454	-1.16409	-0.17204	-0.788616	-0.607716	-0.86109	-1.62149	-0.46549		0.475791	-0.256648
Aldh4a1	Q8CHT0	Delta-1-pyrroline-5-carboxylate dehydrogenase, mitochondrial [OS=Mus musculus]		0.643846	0.282207	0.391393	-0.825827	1.06966	0.862341	0.291389	0.983473		0.115798	0.678811
Grk2	Q99MK8	Beta-adrenergic receptor kinase 1 [OS=Mus musculus]		-2.59897	NaN	-2.15803	-0.341784	-0.839346	-1.39027	-2.50103	-1.57042		0.86748	0.124328
Src	P05480	Proto-oncogene tyrosine-protein kinase Src [OS=Mus musculus]		-3.91712	0.0371456	0.200929	-0.804449	0.108063	0.204309	-0.193974	-0.000102997		0.276647	1.15045
Twf1	Q91YR1	Twinfilin-1 [OS=Mus musculus]		-0.903136	-0.397459	0.00675297	-0.442364	0.0429001	0.0275745	-0.0954037	-0.908016		0.519508	0.200815
Arfip2	Q8K221	Arfaptin-2 [OS=Mus musculus]		-1.63396	-2.89667	-2.09978	-1.82653	-1.77	-1.57923	-1.76832	-2.83061		0.759992	0.127193
Dynll2	Q9D0M5	Dynein light chain 2, cytoplasmic [OS=Mus musculus]		2.92951	2.68902	3.02763	1.54171	2.61894	2.97717	2.18102	2.28398		0.937399	-0.0316925
Mpi	Q924M7	Mannose-6-phosphate isomerase [OS=Mus musculus]		-2.78364	-5.12529	-2.0407	-3.46152	-1.41941	-2.65772	-1.73525	-2.76904		0.153202	1.20743
Syt12	Q920N7	Synaptotagmin-12 [OS=Mus musculus]		-2.02487	-0.849188	-0.192042	-0.144642	-1.37022	-0.595549	-0.366274	-0.322651		0.790679	0.139011
Slc27a4	Q91VE0	Long-chain fatty acid transport protein 4 [OS=Mus musculus]		-1.49684	0.075882	-0.288213	-1.11238	0.367884	0.286737	0.035387	-1.26531		0.326317	0.561561
Ndufa7	Q9Z1P6	NADH dehydrogenase [ubiquinone] 1 alpha subcomplex subunit 7 [OS=Mus musculus]		1.68452	1.97117	2.51795	1.09673	2.11552	2.33306	1.9577	1.86888		0.452872	0.251197
Kiaa1549	Q68FD9	UPF0606 protein KIAA1549 [OS=Mus musculus]		-1.3601	-1.12389	-0.00769138	NaN	-1.28632	-0.465225	-1.188	-0.401592		0.991941	-0.00472244
Exoc8	Q6PGF7	Exocyst complex component 8 [OS=Mus musculus]		-3.31687	-1.61004	-0.85765	-4.76418	-1.79393	-1.72214	-0.947344	-1.12419		0.217936	1.24028
Bcr	Q6PAJ1	Breakpoint cluster region protein [OS=Mus musculus]		-1.35715	-3.0887	-2.29809	NaN	-5.96381	-5.41481	-3.12835	-2.18882		0.154017	-1.92597
Psmd11	Q8BG32	26S proteasome non-ATPase regulatory subunit 11 [OS=Mus musculus]		-0.249604	-0.993149	-0.477201	-2.03631	-0.717991	-0.304518	-0.359455	-1.23381		0.550881	0.285122
Cbr3	Q8K354	Carbonyl reductase [NADPH] 3 [OS=Mus musculus]		0.766908	-0.190987	-0.0685587	-0.452118	-1.26668	-0.39806	-0.351751	0.41474		0.375701	-0.414248
Plcl2	Q8K394	Inactive phospholipase C-like protein 2 [OS=Mus musculus]		-0.548907	0.316881	0.331571	-0.333696	-0.0512066	0.0799675	-0.105947	-0.968546		0.559403	-0.202895
Gspt1	Q8R050	Eukaryotic peptide chain release factor GTP-binding subunit ERF3A [OS=Mus musculus]		-2.11879	-0.954762	-0.129931	-2.20684	-1.21405	-0.452911	-0.482668	-1.09378		0.35123	0.541727
Hgs	Q99LI8	Hepatocyte growth factor-regulated tyrosine kinase substrate [OS=Mus musculus]		0.527261	0.311634	0.667636	-0.295137	0.512508	0.318428	0.769186	0.320761		0.483506	0.177372
Capn2	O08529	Calpain-2 catalytic subunit [OS=Mus musculus]		-2.11879	-5.17845	-0.253539	-2.08902	-0.557886	-1.20743	-1.15326	-0.395641		0.179653	1.58139
Adam23	Q9R1V7	Disintegrin and metalloproteinase domain-containing protein 23 [OS=Mus musculus]		0.920146	1.15309	1.80586	1.20165	1.81635	2.00751	2.22517	1.63847		0.028421	0.65169
Vps13a	Q5H8C4	Intermembrane lipid transfer protein VPS13A [OS=Mus musculus]		0.671514	-0.180082	-2.49863	-0.95434	-2.30234	-2.12371	-2.39333	-0.666317		0.200344	-1.13104
Rab35	Q6PHN9	Ras-related protein Rab-35 [OS=Mus musculus]		3.42552	3.7712	3.54324	3.40715	3.7056	3.80997	3.74472	3.61703		0.0971806	0.182551
Tbc1d24	Q3UUG6	TBC1 domain family member 24 [OS=Mus musculus]		-1.7078	-1.23382	-0.404281	-1.53456	-0.935362	-0.4534	-0.565964	-1.89547		0.576972	0.257567
Scn1a	A2APX8	Sodium channel protein type 1 subunit alpha [OS=Mus musculus]		NaN	-2.92454	-2.58925	-2.20986	-2.6067	-2.62023	-1.95989	-3.12749		0.990775	-0.00402896
Sirt5	Q8K2C6	NAD-dependent protein deacylase sirtuin-5, mitochondrial [OS=Mus musculus]		-1.69667	-1.71819	-0.60819	0.945301	-0.872496	-0.605717	-1.00777	-1.02784		0.869345	-0.109018
Nceh1	Q8BLF1	Neutral cholesterol ester hydrolase 1 [OS=Mus musculus]		-0.0584326	-0.0594101	0.0039854	-2.19506	-0.0638313	0.233004	0.330614	0.0711861		0.235753	0.719973
Strn3	Q9ERG2	Striatin-3 [OS=Mus musculus]		-2.01122	-1.52525	-1.22075	NaN	-1.55497	-2.69135	-2.09643	-2.14358		0.171106	-0.535842
Prrt3	Q6PE13	Proline-rich transmembrane protein 3 [OS=Mus musculus]		0.579871	0.650045	0.775006	0.222452	1.05626	0.934109	1.11414	0.65049		0.0511377	0.381905
Prkar1a	Q9DBC7	cAMP-dependent protein kinase type I-alpha regulatory subunit [OS=Mus musculus]		0.131652	-0.131557	1.05933	-0.150108	0.5317	0.7213	1.73285	-0.399353		0.452178	0.419294
Pitpnm1	O35954	Membrane-associated phosphatidylinositol transfer protein 1 [OS=Mus musculus]		-2.22067	-1.45609	-2.06452	NaN	-1.21734	-1.16788	-0.500957	-0.561678		0.0169797	1.0518
Acadm	P45952	Medium-chain specific acyl-CoA dehydrogenase, mitochondrial [OS=Mus musculus]		-0.517173	-0.755302	-1.20321	-0.543343	-0.507973	-0.516176	-0.970741	-0.372412		0.458042	0.162932
Slc25a42	Q8R0Y8	Mitochondrial coenzyme A transporter SLC25A42 [OS=Mus musculus]		-5.23666	-2.96381	-2.01926	-4.3611	-0.820351	-2.32344	-2.13166	-2.00825		0.0609627	1.82428
Slc25a31	Q3V132	ADP/ATP translocase 4 [OS=Mus musculus]		-0.730035	-0.392969	-1.53479	-0.615515	-0.311575	-0.412254	-1.73727	-0.569828		0.888414	0.0605969
Slc25a23	Q6GQS1	Calcium-binding mitochondrial carrier protein SCaMC-3 [OS=Mus musculus]		-1.79956	-2.53436	NaN	NaN	-1.37441	-2.34797	-2.13302	NaN		0.677837	0.21516
Psmb4	P99026	Proteasome subunit beta type-4 [OS=Mus musculus]		-0.918077	-1.74497	0.368382	-0.611732	0.194145	-1.13283	0.359339	0.218363		0.298446	0.636355
Rab5b	P61021	Ras-related protein Rab-5B [OS=Mus musculus]		1.09761	0.728216	1.28365	0.490156	0.806168	0.913471	1.52224	1.3697		0.349034	0.252984
Usp14	Q9JMA1	Ubiquitin carboxyl-terminal hydrolase 14 [OS=Mus musculus]		-2.36561	-0.872271	0.23039	-2.1899	-0.0806103	-0.236036	0.31105	-0.897535		0.154476	1.07357
Nwd2	Q6P5U7	NACHT and WD repeat domain-containing protein 2 [OS=Mus musculus]		-1.94236	-1.9167	-1.3361	NaN	-1.27537	-1.99454	-1.69396	-1.65944		0.765137	0.0758944
Trim32	Q8CH72	E3 ubiquitin-protein ligase TRIM32 [OS=Mus musculus]		0.448779	-1.89194	-4.61227	-2.38578	-2.03296	-3.19179	NaN	-1.62306		0.89893	-0.172299
Ptprf	A2A8L5	Receptor-type tyrosine-protein phosphatase F [OS=Mus musculus]		NaN	NaN	NaN	NaN	NaN	NaN	NaN	NaN		NaN	0
Pls3	Q99K51	Plastin-3 [OS=Mus musculus]		-1.18739	-1.42511	-2.64958	0.239136	-1.29873	-2.12149	-1.2754	NaN		0.692587	-0.309471
Pin1	Q9QUR7	Peptidyl-prolyl cis-trans isomerase NIMA-interacting 1 [OS=Mus musculus]		-3.40497	-0.780178	0.384871	-1.99768	0.493471	-0.464464	1.14798	-0.265003		0.109493	1.67749
Calb2	Q08331	Calretinin [OS=Mus musculus]		1.33363	1.44176	0.992986	1.44136	2.30592	2.1248	1.77056	1.49961		0.0247421	0.622787
Prxl2a	Q9CYH2	Peroxiredoxin-like 2A [OS=Mus musculus]		-1.39413	-0.376213	0.0673475	-1.4653	0.623123	0.679874	0.264927	-0.379152		0.0521167	1.08927
Grpel1	Q99LP6	GrpE protein homolog 1, mitochondrial [OS=Mus musculus]		-0.167958	0.0286999	-0.150235	-0.864004	0.118771	-0.073246	0.0152359	-0.107161		0.222349	0.276774
Eef1g	Q9D8N0	Elongation factor 1-gamma [OS=Mus musculus]		0.145942	0.284615	-0.140582	-1.76405	0.249664	0.717682	0.400835	0.428284		0.141783	0.817636
Psap	Q61207	Prosaposin [OS=Mus musculus]		1.93353	2.23967	2.41948	1.85642	2.32931	2.17601	1.98564	1.5955		0.675343	-0.0906553
Nrxn2	E9Q7X7	Neurexin-2 [OS=Mus musculus]		NaN	-2.79245	-2.78874	-2.45034	-2.6696	-2.96805	NaN	-2.65366		0.600964	-0.0865965
Vcam1	P29533	Vascular cell adhesion protein 1 [OS=Mus musculus]		-0.470881	-0.988424	-1.71381	-0.579735	-1.62214	-1.4321	-2.69453	-2.09787		0.0423087	-1.02345
Epm2aip1	Q8VEH5	EPM2A-interacting protein 1 [OS=Mus musculus]		-3.73625	NaN	-0.554549	NaN	-1.10544	-2.19079	-1.36172	NaN		0.669868	0.59275
Rab3gap1	Q80UJ7	Rab3 GTPase-activating protein catalytic subunit [OS=Mus musculus]		-1.81575	-1.54021	-1.33595	-2.60505	-2.09425	-1.14971	-1.84397	-0.917488		0.443765	0.322884
Nisch	Q80TM9	Nischarin [OS=Mus musculus]		-3.43391	-3.41711	-1.9226	-1.73196	-0.890619	-2.50221	-3.13029	-1.72993		0.432975	0.563131
Setd7	Q8VHL1	Histone-lysine N-methyltransferase SETD7 [OS=Mus musculus]		-1.41267	NaN	-0.317367	NaN	-0.102018	-1.40453	0.0651684	-1.22792		0.779015	0.197693
Asrgl1	Q8C0M9	Isoaspartyl peptidase/L-asparaginase [OS=Mus musculus]		-0.708865	0.192139	0.436553	-0.859232	0.214821	0.0678616	0.160864	0.564079		0.202412	0.486758
Psma7	Q9Z2U0	Proteasome subunit alpha type-7 [OS=Mus musculus]		-4.55731	-1.58572	-1.1468	-4.68014	-0.806488	-0.697477	-0.221853	-1.30113		0.0605222	2.23575
Adss2	P46664	Adenylosuccinate synthetase isozyme 2 [OS=Mus musculus]		-2.68121	-2.35745	-2.39208	-1.69557	-1.22603	-0.964764	-0.565008	-1.62631		0.00812304	1.18605
Gmfb	Q9CQI3	Glia maturation factor beta [OS=Mus musculus]		1.35631	2.02767	2.4358	1.39548	2.0423	2.33856	2.13931	2.45198		0.163839	0.43922
Mtx1	P47802	Metaxin-1 [OS=Mus musculus]		1.01362	1.15982	0.819211	0.231392	0.619003	0.9223	0.0364265	0.238678		0.261139	-0.351909
Exoc7	O35250	Exocyst complex component 7 [OS=Mus musculus]		-4.73727	NaN	-6.79196	NaN	NaN	-7.65025	-5.0638	-5.24636		0.877088	-0.22219
Ptk2	P34152	Focal adhesion kinase 1 [OS=Mus musculus]		-2.97071	NaN	-3.24167	NaN	-3.79039	-2.18665	-2.34604	NaN		0.652657	0.331828
Gucy1b1	O54865	Guanylate cyclase soluble subunit beta-1 [OS=Mus musculus]		-5.86886	-3.52711	NaN	-2.50943	NaN	-2.38435	NaN	-3.37082		0.473882	1.09088
Uqcrh	P99028	Cytochrome b-c1 complex subunit 6, mitochondrial [OS=Mus musculus]		3.80985	4.13073	4.35433	3.81221	4.17582	4.46662	3.82464	4.37624		0.380728	0.184051
Dctn4	Q8CBY8	Dynactin subunit 4 [OS=Mus musculus]		NaN	NaN	-1.46292	NaN	-1.59831	NaN	NaN	-3.62285		1	-1.14766
Gng7	Q61016	Guanine nucleotide-binding protein G(I)/G(S)/G(O) subunit gamma-7 [OS=Mus musculus]		2.06844	2.08669	2.93668	1.30313	3.20562	2.59591	3.05231	2.22029		0.146633	0.6698
Dab2ip	Q3UHC7	Disabled homolog 2-interacting protein [OS=Mus musculus]		NaN	NaN	NaN	-0.178883	NaN	NaN	NaN	NaN		1	#VALUE!
Ass1	P16460	Argininosuccinate synthase [OS=Mus musculus]		-1.74971	-0.826841	0.466846	NaN	0.618994	0.153309	0.207373	-0.208887		0.179319	0.895934
Apoe	P08226	Apolipoprotein E [OS=Mus musculus]		-0.0974703	0.0789986	1.93773	2.20372	1.67669	1.11857	2.17444	0.47784		0.655495	0.331141
Anxa11	P97384	Annexin A11 [OS=Mus musculus]		NaN	-2.88478	-2.31308	-2.09438	-2.46706	NaN	-1.40135	-2.44021		0.481187	0.327872
Rpn1	Q91YQ5	Dolichyl-diphosphooligosaccharide--protein glycosyltransferase subunit 1 [OS=Mus musculus]		NaN	-2.38885	-2.25487	NaN	-2.87071	-2.66982	-1.59008	-1.89083		0.892341	0.066503
Capn5	O08688	Calpain-5 [OS=Mus musculus]		NaN	NaN	-1.88989	NaN	-1.6215	-2.03454	NaN	NaN		1	0.0618734
Yars1	Q91WQ3	Tyrosine--tRNA ligase, cytoplasmic [OS=Mus musculus]		-2.2344	NaN	-1.80384	NaN	-2.70014	-1.86261	-1.89705	-2.0259		0.766817	-0.102303
Pgd	Q9DCD0	6-phosphogluconate dehydrogenase, decarboxylating [OS=Mus musculus]		-1.3797	-0.23896	0.0901537	-4.28698	0.0205269	-0.204052	-0.310209	-0.756348		0.301065	1.14135
Pitrm1	Q8K411	Presequence protease, mitochondrial [OS=Mus musculus]		-3.82921	-3.17006	-3.02897	NaN	-2.80897	-2.45074	-3.32613	-2.52608		0.130506	0.564764
Tmsb4x	P20065	Thymosin beta-4 [OS=Mus musculus]		2.49653	2.44752	2.669	2.43328	2.5622	2.80998	2.58256	2.36879		0.53489	0.0693002
Tsc2	Q61037	Tuberin [OS=Mus musculus]		-4.30202	-4.27883	-3.95837	-5.08404	-4.15483	NaN	NaN	-3.98097		0.404432	0.337914
Sec23a	Q01405	Protein transport protein Sec23A [OS=Mus musculus]		-3.73059	-0.957365	-0.687806	-0.337618	-0.62114	-0.939072	-0.757099	-0.94849		0.463575	0.611895
Arhgap39	P59281	Rho GTPase-activating protein 39 [OS=Mus musculus]		-5.11312	-3.85712	-3.53874	NaN	-3.43855	NaN	-3.6259	-3.61659		0.276903	0.609315
L2hgdh	Q91YP0	L-2-hydroxyglutarate dehydrogenase, mitochondrial [OS=Mus musculus]		-0.856139	-0.394674	-0.28818	-1.26744	-0.392445	-0.0939999	-0.872643	-0.446314		0.400402	0.250258
Pacsin2	Q9WVE8	Protein kinase C and casein kinase substrate in neurons protein 2 [OS=Mus musculus]		-0.754012	-0.91898	-0.0118074	-0.916496	-0.306217	-0.244528	-0.0637035	-0.63485		0.220162	0.337999
Mmut	P16332	Methylmalonyl-CoA mutase, mitochondrial [OS=Mus musculus]		-1.69726	-3.79761	-3.58074	-1.11302	-2.85784	-2.88624	NaN	-3.15991		0.620754	-0.420837
Cse1l	Q9ERK4	Exportin-2 [OS=Mus musculus]		-1.29894	-1.96111	-0.994483	0.00614738	-0.292885	-0.330317	-0.174557	-1.1305		0.257847	0.580033
Psma1	Q9R1P4	Proteasome subunit alpha type-1 [OS=Mus musculus]		0.985444	0.57267	1.33836	0.736229	1.43036	1.58292	1.86389	1.07731		0.0475721	0.580445
Syp	Q62277	Synaptophysin [OS=Mus musculus]		4.76849	4.84796	4.4826	3.97182	4.87128	5.00474	4.67886	4.69909		0.213525	0.295774
Arpc5l	Q9D898	Actin-related protein 2/3 complex subunit 5-like protein [OS=Mus musculus]		-0.863835	1.55028	1.89768	-2.0278	1.91114	1.85857	1.61882	1.71804		0.135647	1.63756
Mblac2	Q8BL86	Acyl-coenzyme A thioesterase MBLAC2 [OS=Mus musculus]		-0.0277452	-0.729071	-1.30536	-1.10571	-2.1531	-0.204321	-0.604137	0.00792694		0.927379	0.0535631
Cntn2	Q61330	Contactin-2 [OS=Mus musculus]		0.00607395	-0.465208	-0.311137	-1.4233	-0.742735	0.174629	0.285677	0.0471478		0.251706	0.489572
Ola1	Q9CZ30	Obg-like ATPase 1 [OS=Mus musculus]		0.845899	1.11908	0.930905	-0.329611	0.768404	1.40344	1.25626	1.02348		0.234735	0.471327
Blmh	Q8R016	Bleomycin hydrolase [OS=Mus musculus]		NaN	-1.67411	-1.92478	NaN	-0.769707	-0.959652	-0.361471	-2.07598		0.244114	0.75774
Lin7b	O88951	Protein lin-7 homolog B [OS=Mus musculus]		-0.392274	0.549191	0.536195	-0.562641	-0.284077	0.335732	0.825392	0.11771		0.586401	0.216072
Gstm7	Q80W21	Glutathione S-transferase Mu 7 [OS=Mus musculus]		NaN	NaN	NaN	NaN	NaN	NaN	NaN	NaN		NaN	0
Ncald	Q91X97	Neurocalcin-delta [OS=Mus musculus]		-1.31873	-0.129187	-0.683309	-0.180073	0.450636	-0.254272	0.380962	-0.74091		0.223172	0.536929
Grb2	Q60631	Growth factor receptor-bound protein 2 [OS=Mus musculus]		1.07198	1.56228	1.7017	0.990036	1.35544	1.1924	1.26942	1.22645		0.708692	-0.0705686
Ptpn9	O35239	Tyrosine-protein phosphatase non-receptor type 9 [OS=Mus musculus]		NaN	-0.137264	-1.04503	-1.76608	-0.552843	-0.259872	-1.78724	0.0830765		0.59468	0.35357
Nectin1	Q9JKF6	Nectin-1 [OS=Mus musculus]		-0.0461226	0.626225	-0.461492	-0.363527	0.190886	-0.0309696	0.49589	0.246469		0.32649	0.286798
Snx2	Q9CWK8	Sorting nexin-2 [OS=Mus musculus]		-0.221427	0.705891	0.585773	-0.545441	0.852804	0.924252	0.825993	0.729349		0.0629153	0.7019
Plxnd1	Q3UH93	Plexin-D1 [OS=Mus musculus]		NaN	NaN	-5.45024	NaN	NaN	-5.23596	NaN	-6.2003		1	-0.267889
Btbd8	D3YUB6	BTB/POZ domain-containing protein 8 [OS=Mus musculus]		-2.48946	-0.189884	0.74192	NaN	-3.29577	-1.40691	0.217335	0.578241		0.812027	-0.330966
Cyb5r1	Q9DB73	NADH-cytochrome b5 reductase 1 [OS=Mus musculus]		2.87084	1.67891	-0.0373373	2.43921	0.229111	0.686893	-0.833986	1.22908		0.119188	-1.41013
Cryz	P47199	Quinone oxidoreductase [OS=Mus musculus]		-1.07824	-1.16989	-0.385501	-3.85101	0.105221	-0.199453	-0.60955	-0.247601		0.125537	1.38331
Vim	P20152	Vimentin [OS=Mus musculus]		-3.40249	NaN	NaN	-2.76795	-2.49965	-2.51826	-4.50062	NaN		0.927707	-0.0876292
Chmp4b	Q9D8B3	Charged multivesicular body protein 4b [OS=Mus musculus]		0.974652	1.18741	1.5225	-0.907349	0.868187	1.14167	1.3391	1.28555		0.435441	0.464324
Ppp1r21	Q3TDD9	Protein phosphatase 1 regulatory subunit 21 [OS=Mus musculus]		-2.38661	-2.02165	-2.33836	NaN	-2.22914	-2.44398	-2.37203	-1.69943		0.787858	0.062726
Tln1	P26039	Talin-1 [OS=Mus musculus]		NaN	NaN	NaN	NaN	NaN	NaN	NaN	NaN		NaN	0
Hmox2	O70252	Heme oxygenase 2 [OS=Mus musculus]		-1.00088	-0.522333	-0.712029	-1.9969	-0.983332	0.545097	0.045887	0.639006		0.064724	1.1197
G6pdx	Q00612	Glucose-6-phosphate 1-dehydrogenase X [OS=Mus musculus]		-3.65341	-0.754335	-0.348832	-2.30886	-0.852814	-1.21023	-1.13816	-4.45229		0.901478	-0.147014
Tmem65	Q4VAE3	Transmembrane protein 65 [OS=Mus musculus]		0.369859	0.419924	0.815246	0.323734	1.44444	1.22045	0.449942	0.0822144		0.38626	0.31707
Srgap3	Q812A2	SLIT-ROBO Rho GTPase-activating protein 3 [OS=Mus musculus]		-3.10188	-1.15633	-2.10412	NaN	-1.24602	-0.854137	-1.55494	-1.93719		0.240662	0.722708
Ctsb	P10605	Cathepsin B [OS=Mus musculus]		NaN	-2.01146	-0.788953	NaN	-0.51232	-1.08231	-0.841824	-1.34515		0.377929	0.454807
Pmm1	O35621	Phosphomannomutase 1 [OS=Mus musculus]		-0.428639	-0.796951	-0.00186825	-2.8213	-0.524576	0.340471	-0.348291	-0.300953		0.264084	0.803853
Coq9	Q8K1Z0	Ubiquinone biosynthesis protein COQ9, mitochondrial [OS=Mus musculus]		-0.883965	-1.84178	0.828662	-0.611464	0.0207119	-1.40008	-1.83448	-0.559847		0.663537	-0.316288
Bcas3	Q8CCN5	BCAS3 microtubule associated cell migration factor [OS=Mus musculus]		NaN	-2.27211	-1.66781	-4.61594	-1.93735	-0.919598	-1.2665	-2.37433		0.206513	1.2275
Hba	P01942	Hemoglobin subunit alpha [OS=Mus musculus]		1.09587	2.85209	3.47699	1.7628	3.67099	1.92842	4.17301	2.75307		0.296571	0.834434
Ccdc177	Q3UHB8	Coiled-coil domain-containing protein 177 [OS=Mus musculus]		-3.37996	NaN	-3.11842	-3.73317	-4.01071	-4.21505	NaN	-3.52172		0.136859	-0.505307
Hapln1	Q9QUP5	Hyaluronan and proteoglycan link protein 1 [OS=Mus musculus]		0.0689783	0.115406	0.562808	-1.81234	0.0162849	0.531527	0.417244	0.28422		0.324129	0.578606
Pdp1	Q3UV70	[Pyruvate dehydrogenase [acetyl-transferring]]-phosphatase 1, mitochondrial [OS=Mus musculus]		NaN	-3.09097	-1.40558	-3.06225	-1.92408	NaN	-2.03357	-2.06451		0.41112	0.512217
Dnajc5	P60904	DnaJ homolog subfamily C member 5 [OS=Mus musculus]		2.96641	3.40238	2.34612	2.78231	0.980619	3.02219	1.20596	2.6873		0.158838	-0.900286
Slc25a18	Q9DB41	Mitochondrial glutamate carrier 2 [OS=Mus musculus]		-0.198184	0.170963	-0.144174	0.0380707	0.685108	-0.401241	-0.829252	0.551615		0.929343	0.0348883
Pmpcb	Q9CXT8	Mitochondrial-processing peptidase subunit beta [OS=Mus musculus]		-2.41222	-0.851599	0.103843	NaN	-0.559139	-0.742292	-0.690241	-3.85815		0.731543	-0.409129
Grcc10	O35127	Protein C10 [OS=Mus musculus]		-1.51603	-0.816418	-0.89457	-2.25745	-1.83817	-1.94703	-0.752163	-1.31781		0.83736	-0.0926752
Uba3	Q8C878	NEDD8-activating enzyme E1 catalytic subunit [OS=Mus musculus]		-1.01492	-1.47525	-0.388509	-1.43382	-0.996954	-1.48137	-1.14997	-0.841623		0.895387	-0.0393558
Dnaja3	Q99M87	DnaJ homolog subfamily A member 3, mitochondrial [OS=Mus musculus]		0.696879	0.648111	-0.528615	1.06514	-0.412376	-0.120975	-1.92475	0.842232		0.239465	-0.874345
Nrxn1	P0DI97	Neurexin-1-beta [OS=Mus musculus]		NaN	NaN	NaN	NaN	NaN	NaN	NaN	NaN		NaN	0
Nln	Q91YP2	Neurolysin, mitochondrial [OS=Mus musculus]		-0.3733	-0.965727	-0.586921	-3.43785	-0.543335	-0.469641	-0.805107	-1.03562		0.417747	0.627523
Tollip	Q9QZ06	Toll-interacting protein [OS=Mus musculus]		-0.754251	0.0799122	0.292789	-0.517561	0.842773	0.454159	0.754719	0.438526		0.0192107	0.847322
Gars1	Q9CZD3	Glycine--tRNA ligase [OS=Mus musculus]		-1.46579	-1.29306	-0.767137	-3.4981	-0.91165	-0.0447941	-1.10364	-0.999874		0.176399	0.991034
Rmdn3	Q3UJU9	Regulator of microtubule dynamics protein 3 [OS=Mus musculus]		-1.29054	-1.29441	-0.29338	-1.14148	0.236927	-0.0262547	-0.613604	-0.682224		0.0669343	0.733664
Arpc4	P59999	Actin-related protein 2/3 complex subunit 4 [OS=Mus musculus]		2.2212	2.32998	2.26185	1.67577	2.22251	2.35513	1.88513	2.15917		0.859451	0.033288
Pgk2	P09041	Phosphoglycerate kinase 2 [OS=Mus musculus]		-4.19302	-3.10019	-4.75866	-1.03374	NaN	NaN	NaN	NaN		1	#VALUE!
Ildr2	B5TVM2	Immunoglobulin-like domain-containing receptor 2 [OS=Mus musculus]		-2.08796	-1.67947	-1.7429	-2.10477	-1.43566	-1.57254	-1.80177	-1.46857		0.0532842	0.334139
Gclc	P97494	Glutamate--cysteine ligase catalytic subunit [OS=Mus musculus]		NaN	NaN	-2.30172	NaN	-2.53941	-2.77542	-1.38651	-2.6498		1	-0.0360632
Huwe1	Q7TMY8	E3 ubiquitin-protein ligase HUWE1 [OS=Mus musculus]		-4.30646	NaN	-3.38995	-4.0528	NaN	-3.90236	-4.50612	-3.3396		0.999348	0.000377019
Cops6	O88545	COP9 signalosome complex subunit 6 [OS=Mus musculus]		NaN	-2.23016	-2.26958	-2.13209	-2.18718	-1.1222	-0.506485	NaN		0.129425	0.938654
Ahsa1	Q8BK64	Activator of 90 kDa heat shock protein ATPase homolog 1 [OS=Mus musculus]		-0.596221	0.245461	0.297734	-0.820034	0.735352	0.562689	0.529036	0.291889		0.0474043	0.748006
Rpl6	P47911	60S ribosomal protein L6 [OS=Mus musculus]		-0.118665	0.112398	0.702195	1.32225	0.656128	0.901793	0.721676	-0.289274		0.98728	-0.00696468
Purb	O35295	Transcriptional activator protein Pur-beta [OS=Mus musculus]		-0.650598	-0.381269	0.100574	-1.83371	0.411037	0.553062	0.322456	0.410973		0.0358401	1.11563
Bag5	Q8CI32	BAG family molecular chaperone regulator 5 [OS=Mus musculus]		-5.0419	NaN	NaN	NaN	NaN	NaN	NaN	-3.27294		1	1.76895
Arhgap21	Q6DFV3	Rho GTPase-activating protein 21 [OS=Mus musculus]		-3.65739	-2.61094	-2.72217	NaN	-3.02975	-2.69377	-2.2868	-2.1727		0.267911	0.451077
Ttyh3	Q6P5F7	Protein tweety homolog 3 [OS=Mus musculus]		0.0504732	0.521572	0.545562	-4.25043	-0.725519	-0.431223	-0.0626869	0.229847		0.665739	0.53581
Lrrc47	Q505F5	Leucine-rich repeat-containing protein 47 [OS=Mus musculus]		NaN	NaN	-2.87609	NaN	-2.62365	-3.10582	-2.40829	-2.61224		1	0.188589
Slc6a1	P31648	Sodium- and chloride-dependent GABA transporter 1 [OS=Mus musculus]		2.33807	2.84746	2.62665	1.80366	3.08507	3.23152	2.63314	2.46309		0.172191	0.449249
Eif4a2	P10630	Eukaryotic initiation factor 4A-II [OS=Mus musculus]		0.141429	0.132645	0.0629148	-1.46058	0.70442	0.434563	0.373606	0.194103		0.133231	0.70757
Cat	P24270	Catalase [OS=Mus musculus]		-2.60423	-1.69581	NaN	NaN	-1.62807	-1.07032	-1.89373	-2.68431		0.595844	0.330908
Frrs1l	B1AXV0	DOMON domain-containing protein FRRS1L [OS=Mus musculus]		-0.132258	-0.0487423	0.450814	-1.54262	-0.660685	-0.49041	0.458103	0.0730267		0.754951	0.163211
Sik3	Q6P4S6	Serine/threonine-protein kinase SIK3 [OS=Mus musculus]		-6.10408	-5.03399	-5.26207	NaN	-4.99711	-3.08288	-5.05227	-5.12873		0.221519	0.901466
Lancl1	O89112	Glutathione S-transferase LANCL1 [OS=Mus musculus]		0.385449	0.153679	0.493192	0.213324	1.20398	1.09329	0.783625	0.659643		0.00591419	0.623724
Magi2	Q9WVQ1	Membrane-associated guanylate kinase, WW and PDZ domain-containing protein 2 [OS=Mus musculus]		-2.50631	-1.68897	-0.910327	-2.15948	-2.00772	-1.58365	-0.860081	-0.737484		0.300777	0.519038
Pcp4	P63054	Calmodulin regulator protein PCP4 [OS=Mus musculus]		2.41573	4.23443	3.7881	3.78457	3.7364	4.12315	4.22171	3.66695		0.396657	0.381341
Gabrb3	P63080	Gamma-aminobutyric acid receptor subunit beta-3 [OS=Mus musculus]		-1.09964	-0.381092	-1.49526	-0.462503	-0.466541	-0.0257492	-1.68083	-0.827885		0.812083	0.109371
Arfgef2	A2A5R2	Brefeldin A-inhibited guanine nucleotide-exchange protein 2 [OS=Mus musculus]		NaN	NaN	NaN	NaN	NaN	-3.68332	-3.28511	NaN		1	#VALUE!
Arrb1	Q8BWG8	Beta-arrestin-1 [OS=Mus musculus]		-5.58751	-2.30088	-3.02113	NaN	-2.16436	-1.88119	-6.45262	-2.13785		0.769853	0.477505
Nptxr	Q99J85	Neuronal pentraxin receptor [OS=Mus musculus]		-1.80308	-0.789694	-0.53741	-1.81547	-0.501375	-0.0841217	-1.92175	-1.18703		0.572218	0.312845
Psat1	Q99K85	Phosphoserine aminotransferase [OS=Mus musculus]		0.394168	0.122393	0.308166	-0.064333	0.200947	0.56975	-0.382475	-0.362494		0.495013	-0.183666
Bsg	P18572	Basigin [OS=Mus musculus]		2.65758	3.16003	3.37613	2.7	3.10699	3.49824	3.42274	3.34685		0.106767	0.370271
Rpn2	Q9DBG6	Dolichyl-diphosphooligosaccharide--protein glycosyltransferase subunit 2 [OS=Mus musculus]		NaN	NaN	NaN	NaN	NaN	NaN	NaN	NaN		NaN	0
Dctn3	Q9Z0Y1	Dynactin subunit 3 [OS=Mus musculus]		-0.0994844	0.570656	-0.216798	0.0643539	0.625826	0.575594	0.240244	0.42218		0.0935981	0.386279
Hsd17b8	P50171	(3R)-3-hydroxyacyl-CoA dehydrogenase [OS=Mus musculus]		-2.31707	-2.16023	-1.20861	NaN	-2.68664	-1.46259	-3.4672	-1.68284		0.520293	-0.429517
Capza1	P47753	F-actin-capping protein subunit alpha-1 [OS=Mus musculus]		NaN	-1.24055	-1.91893	NaN	-1.2321	-1.24483	-2.36054	-1.6108		0.94592	-0.0323257
Cox6a1	P43024	Cytochrome c oxidase subunit 6A1, mitochondrial [OS=Mus musculus]		1.24402	1.7739	1.87062	0.302425	1.74209	1.868	2.15968	2.12955		0.119636	0.677089
Oga	Q9EQQ9	Protein O-GlcNAcase [OS=Mus musculus]		1.16089	1.41691	0.911859	-1.11831	-1.49886	-0.115963	-1.92473	1.99833		0.390274	-0.978144
Itgav	P43406	Integrin alpha-V [OS=Mus musculus]		-1.02746	-1.13074	-0.153951	-1.78266	-0.504597	-0.25631	-0.970932	-0.801893		0.33244	0.39027
Osbpl10	S4R1M9	Oxysterol-binding protein-related protein 10 [OS=Mus musculus]		-2.89431	-2.34328	-2.23818	-3.81249	-3.39217	-2.98463	-1.8854	-2.03632		0.646643	0.247434
Gabra3	P26049	Gamma-aminobutyric acid receptor subunit alpha-3 [OS=Mus musculus]		-1.79359	-2.1006	-1.50817	-2.25999	-1.92168	-1.27069	-2.08696	-1.24079		0.339283	0.285558
Phyhipl	Q8BGT8	Phytanoyl-CoA hydroxylase-interacting protein-like [OS=Mus musculus]		0.232036	0.427069	0.798789	0.20023	0.632746	0.759304	0.617348	0.541933		0.173858	0.223302
Specc1	Q5SXY1	Cytospin-B [OS=Mus musculus]		NaN	NaN	NaN	NaN	NaN	NaN	NaN	NaN		NaN	0
Cep170	Q6A065	Centrosomal protein of 170 kDa [OS=Mus musculus]		NaN	NaN	NaN	NaN	NaN	NaN	NaN	NaN		NaN	0
Eef1d	P57776	Elongation factor 1-delta [OS=Mus musculus]		NaN	-2.06486	-2.13714	NaN	-1.3922	-1.72951	-0.673878	-1.81739		0.148383	0.697757
Wfs1	P56695	Wolframin [OS=Mus musculus]		NaN	NaN	-2.47662	-3.97576	-3.39803	-1.44928	-5.12136	-3.288		0.945761	-0.0879745
Kif1b	Q60575	Kinesin-like protein KIF1B [OS=Mus musculus]		NaN	NaN	NaN	NaN	NaN	NaN	NaN	NaN		NaN	0
Psmc4	P54775	26S proteasome regulatory subunit 6B [OS=Mus musculus]		-0.00986958	-1.12673	0.0778437	-1.57487	0.0280876	0.301472	-0.0870762	0.45595		0.100112	0.833014
Pgrmc1	O55022	Membrane-associated progesterone receptor component 1 [OS=Mus musculus]		1.24551	1.15457	2.04566	0.293123	1.73438	1.8295	1.94111	1.7444		0.133226	0.627631
Dgkq	Q6P5E8	Diacylglycerol kinase theta [OS=Mus musculus]		NaN	NaN	NaN	NaN	NaN	NaN	NaN	NaN		NaN	0
Prkar1b	P12849	cAMP-dependent protein kinase type I-beta regulatory subunit [OS=Mus musculus]		-1.64736	-0.326746	-0.729739	-2.69172	-0.963266	-1.08426	-0.838392	-1.08803		0.526957	0.355405
NARS1	Q8BP47	Asparagine--tRNA ligase, cytoplasmic [OS=Mus musculus]		-1.11818	-1.05093	-1.08245	-1.58709	-0.566723	-1.3057	-0.377823	-1.24803		0.257028	0.335094
Faf2	Q3TDN2	FAS-associated factor 2 [OS=Mus musculus]		NaN	NaN	-4.09619	NaN	-4.01538	-2.16351	-4.15956	-5.74333		1	0.075748
Rgs14	P97492	Regulator of G-protein signaling 14 [OS=Mus musculus]		NaN	NaN	NaN	NaN	NaN	NaN	NaN	NaN		NaN	0
Fbxo2	Q80UW2	F-box only protein 2 [OS=Mus musculus]		NaN	NaN	NaN	NaN	NaN	-3.45493	-3.0569	-3.01402		1	#VALUE!
Cd47	Q61735	Leukocyte surface antigen CD47 [OS=Mus musculus]		0.0375547	-0.502375	1.37064	1.6813	1.76863	2.28843	1.56389	0.364208		0.24733	0.849513
Wdr48	Q8BH57	WD repeat-containing protein 48 [OS=Mus musculus]		NaN	NaN	-2.09918	NaN	-2.42024	NaN	-2.15289	NaN		1	-0.187385
Eif4b	Q8BGD9	Eukaryotic translation initiation factor 4B [OS=Mus musculus]		-0.145499	0.514778	0.479959	-0.435987	-0.405367	0.207693	0.166855	0.0619259		0.739507	-0.0955358
Cd81	P35762	CD81 antigen [OS=Mus musculus]		0.87242	1.18676	1.23052	0.878691	2.16249	2.35052	2.24292	1.59265		0.0017242	1.04505
Nudc	O35685	Nuclear migration protein nudC [OS=Mus musculus]		-1.0684	0.999964	0.777373	-2.61432	0.48728	0.389692	0.967775	0.532398		0.259439	1.07063
Adh5	P28474	Alcohol dehydrogenase class-3 [OS=Mus musculus]		-0.881864	-0.614067	0.150006	-0.620438	-1.14419	0.50527	0.796087	0.131475		0.286699	0.56375
Dock3	Q8CIQ7	Dedicator of cytokinesis protein 3 [OS=Mus musculus]		-4.47562	NaN	-3.70354	-0.978134	NaN	-3.79693	NaN	NaN		1	-0.744502
Homer2	Q9QWW1	Homer protein homolog 2 [OS=Mus musculus]		-3.34932	-0.409023	-0.148515	-0.108467	-1.13152	-0.715315	-0.793493	-0.845762		0.872478	0.132308
Plxnb2	B2RXS4	Plexin-B2 [OS=Mus musculus]		NaN	NaN	NaN	NaN	NaN	NaN	NaN	NaN		NaN	0
Dmtn	Q9WV69	Dematin [OS=Mus musculus]		0.0624533	0.783449	0.999124	0.3983	0.728239	1.34027	0.292126	0.0702686		0.897311	0.046895
Slc12a2	P55012	Solute carrier family 12 member 2 [OS=Mus musculus]		NaN	NaN	NaN	NaN	NaN	-0.0167313	NaN	NaN		1	#VALUE!
Picalm	Q7M6Y3	Phosphatidylinositol-binding clathrin assembly protein [OS=Mus musculus]		-0.350383	-0.958649	0.00281811	NaN	-1.41783	-0.853203	-0.0143661	-0.11636		0.732247	-0.165034
Ahcy	P50247	Adenosylhomocysteinase [OS=Mus musculus]		NaN	-0.445835	-0.526483	NaN	-0.411293	-0.821009	-0.970766	-0.555849		0.346955	-0.20357
Gapdhs	Q64467	Glyceraldehyde-3-phosphate dehydrogenase, testis-specific [OS=Mus musculus]		NaN	NaN	-0.892238	3.08343	NaN	NaN	NaN	NaN		1	#VALUE!
Nadk2	Q8C5H8	NAD kinase 2, mitochondrial [OS=Mus musculus]		NaN	NaN	NaN	NaN	NaN	NaN	NaN	NaN		NaN	0
Atp1b3	P97370	Sodium/potassium-transporting ATPase subunit beta-3 [OS=Mus musculus]		1.08595	1.20917	1.20992	0.688736	1.12789	1.61448	0.725294	1.16576		0.634706	0.109914
Ddt	O35215	D-dopachrome decarboxylase [OS=Mus musculus]		1.00417	1.25074	0.626676	0.668686	1.57831	0.845108	1.64046	1.55272		0.0734138	0.516582
Ethe1	Q9DCM0	Persulfide dioxygenase ETHE1, mitochondrial [OS=Mus musculus]		NaN	-1.05244	-1.02751	NaN	-2.04659	-1.69382	-1.26901	-1.09959		0.202894	-0.487277
Tomm22	Q9CPQ3	Mitochondrial import receptor subunit TOM22 homolog [OS=Mus musculus]		-3.1761	-2.2175	-1.67136	NaN	-1.35286	-2.18449	-0.85807	-2.89273		0.447562	0.532949
Tsfm	Q9CZR8	Elongation factor Ts, mitochondrial [OS=Mus musculus]		-1.0579	-0.10708	-0.487161	-0.0722733	-0.397717	-0.549793	-1.11806	-0.718782		0.375221	-0.264983
Pcbp2	Q61990	Poly(rC)-binding protein 2 [OS=Mus musculus]		-0.524879	-0.396107	-0.259559	-0.829565	0.350801	-0.746088	-0.152849	-0.183893		0.256936	0.31952
Rabgap1	A2AWA9	Rab GTPase-activating protein 1 [OS=Mus musculus]		NaN	-2.53754	-2.21972	NaN	-5.36418	-4.99487	-2.37467	-1.70414		0.42383	-1.23083
Rcn2	Q8BP92	Reticulocalbin-2 [OS=Mus musculus]		NaN	NaN	NaN	NaN	NaN	NaN	NaN	NaN		NaN	0
Fdxr	Q61578	NADPH:adrenodoxin oxidoreductase, mitochondrial [OS=Mus musculus]		-0.51055	-1.59864	-2.52984	-0.960012	-6.01654	-6.30406	-3.16889	-1.5376		0.0592827	-2.85701
Celsr2	Q9R0M0	Cadherin EGF LAG seven-pass G-type receptor 2 [OS=Mus musculus]		-5.51866	-4.47289	-4.38482	NaN	-3.40149	NaN	-4.43186	NaN		0.244921	0.875449
Hars1	Q61035	Histidine--tRNA ligase, cytoplasmic [OS=Mus musculus]		NaN	-1.18543	-0.613799	-0.998329	-0.166052	-0.752279	-0.738113	-0.237892		0.106632	0.458937
Rab21	P35282	Ras-related protein Rab-21 [OS=Mus musculus]		-1.82742	-1.03797	-1.34244	0.0891895	-0.0531273	-0.132128	-0.266933	-0.843679		0.163375	0.705692
Plcg1	Q62077	1-phosphatidylinositol 4,5-bisphosphate phosphodiesterase gamma-1 [OS=Mus musculus]		-3.59372	-4.16551	-3.58089	NaN	NaN	-6.65951	-3.36907	-4.21195		0.390724	-0.966803
Uggt1	Q6P5E4	UDP-glucose:glycoprotein glucosyltransferase 1 [OS=Mus musculus]		NaN	NaN	-2.92941	NaN	-3.31506	-3.10287	NaN	NaN		1	-0.279553
Gstm5	P48774	Glutathione S-transferase Mu 5 [OS=Mus musculus]		-0.900281	-2.30499	-1.38544	-2.51488	-1.13835	-0.48893	-4.73817	-2.85952		0.624037	-0.529845
Pmpca	Q9DC61	Mitochondrial-processing peptidase subunit alpha [OS=Mus musculus]		-2.024	-1.07458	-0.975366	NaN	-2.30584	-1.78338	-2.24685	-1.26868		0.231942	-0.543207
Tom1	O88746	Target of Myb1 membrane trafficking protein [OS=Mus musculus]		-0.895993	-0.842657	-0.95103	NaN	-0.6982	-0.385309	-0.45188	-0.148809		0.0174517	0.47551
Scn3a	A2ASI5	Sodium channel protein type 3 subunit alpha [OS=Mus musculus]		-2.86085	-2.64946	-1.88612	NaN	-2.32172	-2.23894	-2.21092	NaN		0.522963	0.208283
Prxl2b	Q9DB60	Prostamide/prostaglandin F synthase [OS=Mus musculus]		-2.04613	-0.0430183	-0.253297	-2.24921	0.42724	-0.864355	-0.273779	-0.741972		0.272695	0.784698
Tmem163	Q8C996	Transmembrane protein 163 [OS=Mus musculus]		NaN	-1.86492	-1.17014	NaN	-0.756149	-2.60213	-0.698938	-2.16663		0.962108	-0.0384326
Cdk5	P49615	Cyclin-dependent kinase 5 [OS=Mus musculus]		0.0727835	-0.667883	0.61148	-0.81612	0.774208	0.0871277	0.772993	0.133514		0.145917	0.641896
Slc24a2	Q8BUN9	Sodium/potassium/calcium exchanger 2 [OS=Mus musculus]		-0.134551	0.785711	1.27692	-0.378933	1.60549	1.5791	1.42172	0.819839		0.0648313	0.969249
Fmn2	Q9JL04	Formin-2 [OS=Mus musculus]		-3.25834	-6.34227	-2.77658	-6.56311	-5.23363	-6.58769	-2.95939	-4.85375		0.893897	-0.17354
Ntrk3	Q6VNS1	NT-3 growth factor receptor [OS=Mus musculus]		3.53497	3.18094	2.78481	3.34484	3.42964	3.22625	1.93465	3.21076		0.51514	-0.261066
Hbb-b1	P02088	Hemoglobin subunit beta-1 [OS=Mus musculus]		-1.24328	0.863325	0.968667	-0.980715	1.29265	0.312794	1.60229	0.785618		0.144252	1.09634
Wdfy3	Q6VNB8	WD repeat and FYVE domain-containing protein 3 [OS=Mus musculus]		NaN	NaN	NaN	NaN	NaN	NaN	NaN	NaN		NaN	0
Ntng2	Q8R4F1	Netrin-G2 [OS=Mus musculus]		NaN	-2.66973	-2.7033	-2.4057	-2.35342	-1.98393	-2.79265	-2.60129		0.501388	0.160084
Abhd6	Q8R2Y0	Monoacylglycerol lipase ABHD6 [OS=Mus musculus]		NaN	NaN	NaN	NaN	NaN	NaN	NaN	NaN		NaN	0
Tprg1l	Q9DBS2	Tumor protein p63-regulated gene 1-like protein [OS=Mus musculus]		NaN	-1.86493	-1.46175	-3.11359	-1.40281	-2.65417	-1.24055	-2.9746		0.910202	0.0787257
Tpt1	P63028	Translationally-controlled tumor protein [OS=Mus musculus]		0.067935	0.587526	1.45845	0.245506	1.02562	1.3842	0.87126	0.156631		0.527776	0.269573
Ppp1r12a	Q9DBR7	Protein phosphatase 1 regulatory subunit 12A [OS=Mus musculus]		NaN	NaN	NaN	NaN	NaN	NaN	NaN	NaN		NaN	0
Rab4b	Q91ZR1	Ras-related protein Rab-4B [OS=Mus musculus]		-1.88557	-0.690943	-0.401658	0.717817	-0.135679	-0.215809	-0.321571	-1.11379		0.845139	0.118375
Fabp3	P11404	Fatty acid-binding protein, heart [OS=Mus musculus]		2.86757	2.97466	2.60108	2.69001	2.60772	3.08361	3.03047	2.10767		0.763961	-0.0759645
Krt5	Q922U2	Keratin, type II cytoskeletal 5 [OS=Mus musculus]		1.28244	-0.0164566	0.590234	-0.327831	-2.35357	-1.41572	1.35089	2.09492		0.695546	-0.46297
Rac3	P60764	Ras-related C3 botulinum toxin substrate 3 [OS=Mus musculus]		0.0335131	0.494967	0.230418	-0.324787	-0.417982	0.6297	0.681591	0.296391		0.560346	0.188897
Vcl	Q64727	Vinculin [OS=Mus musculus]		NaN	NaN	NaN	NaN	NaN	NaN	NaN	NaN		NaN	0
Rap1gap2	Q5SVL6	Rap1 GTPase-activating protein 2 [OS=Mus musculus]		-1.59569	-1.51763	-0.891181	-2.43232	-0.443439	-0.183424	-0.0775013	-1.08862		0.0245854	1.16096
Hdhd2	Q3UGR5	Haloacid dehalogenase-like hydrolase domain-containing protein 2 [OS=Mus musculus]		-0.880351	-1.05156	-0.511788	-1.57264	-0.16276	-0.426193	-0.634163	-0.677113		0.0785882	0.529027
Psmd7	P26516	26S proteasome non-ATPase regulatory subunit 7 [OS=Mus musculus]		-3.69565	NaN	-3.03869	NaN	-3.25774	-2.12302	-1.98687	-2.82845		0.172008	0.81815
Cacng3	Q9JJV5	Voltage-dependent calcium channel gamma-3 subunit [OS=Mus musculus]		0.254029	0.898386	0.939986	0.15027	0.977613	1.03002	0.84462	0.5385		0.268866	0.287019
Hsd17b12	O70503	Very-long-chain 3-oxoacyl-CoA reductase [OS=Mus musculus]		-0.906066	-0.277037	-0.626578	-0.893309	-0.525013	-0.946581	-0.975767	-0.688011		0.576008	-0.108096
Cdh10	P70408	Cadherin-10 [OS=Mus musculus]		-1.4208	-1.50739	-1.1559	-2.75584	-1.87182	-2.20358	-0.894924	-1.26503		0.754885	0.151148
Zc2hc1a	Q8BJH1	Zinc finger C2HC domain-containing protein 1A [OS=Mus musculus]		0.236604	0.155806	0.76221	-1.87851	-0.151415	-0.0910416	0.365721	0.726542		0.547384	0.393423
Synpr	Q8BGN8	Synaptoporin [OS=Mus musculus]		-3.34632	-2.63434	0.82553	NaN	1.42755	0.787085	1.07742	-0.0271435		0.0765673	2.5346
Grhpr	Q91Z53	Glyoxylate reductase/hydroxypyruvate reductase [OS=Mus musculus]		-0.522647	0.00370598	-0.0295916	-2.0986	0.0721836	-0.567009	0.254635	-0.030365		0.300488	0.594143
Chgb	P16014	Secretogranin-1 [OS=Mus musculus]		-2.33458	-1.42016	-0.178411	NaN	-1.14032	-2.34472	-0.410788	-0.968422		0.898918	0.0949866
Nudt3	Q9JI46	Diphosphoinositol polyphosphate phosphohydrolase 1 [OS=Mus musculus]		0.387979	0.759981	0.814157	0.796637	1.26502	1.35403	1.1347	1.11766		0.00383	0.528165
Slc17a6	Q8BLE7	Vesicular glutamate transporter 2 [OS=Mus musculus]		0.11452	0.0353546	0.960542	NaN	0.41383	0.359892	0.705469	0.566891		0.615756	0.141382
Dnaja2	Q9QYJ0	DnaJ homolog subfamily A member 2 [OS=Mus musculus]		1.52136	1.36896	1.67105	0.873327	1.90248	2.19073	1.5267	1.73359		0.0748676	0.479702
Gcat	O88986	2-amino-3-ketobutyrate coenzyme A ligase, mitochondrial [OS=Mus musculus]		NaN	NaN	-4.78472	NaN	-3.35472	-3.307	-3.91127	-4.41642		1	1.03737
Snx27	Q3UHD6	Sorting nexin-27 [OS=Mus musculus]		-2.03075	-0.919178	-0.96552	-1.58336	-0.850079	-0.766659	-1.00128	-1.74087		0.442527	0.284982
Tomm34	Q9CYG7	Mitochondrial import receptor subunit TOM34 [OS=Mus musculus]		NaN	-3.74158	-4.11331	-1.64127	-4.12895	-2.47488	-4.24323	-6.62128		0.361606	-1.2017
Myl12b	Q3THE2	Myosin regulatory light chain 12B [OS=Mus musculus]		-0.158488	0.478205	0.0649309	-0.360277	0.943176	0.348763	0.315836	0.209923		0.116258	0.448332
Slc25a46	Q9CQS4	Mitochondrial outer membrane protein SLC25A46 [OS=Mus musculus]		0.604781	1.04972	0.769818	0.24415	0.691666	1.36098	0.990253	0.608627		0.344296	0.245764
Nlgn1	Q99K10	Neuroligin-1 [OS=Mus musculus]		NaN	NaN	NaN	NaN	NaN	NaN	NaN	NaN		NaN	0
Ggt7	Q99JP7	Glutathione hydrolase 7 [OS=Mus musculus]		NaN	NaN	-2.11656	NaN	-1.66508	NaN	-2.12509	NaN		1	0.221469
Micu3	Q9CTY5	Calcium uptake protein 3, mitochondrial [OS=Mus musculus]		-0.754041	-1.08697	-1.09424	NaN	-1.26265	-0.805784	-0.763618	-0.522865		0.526732	0.139689
Psmd3	P14685	26S proteasome non-ATPase regulatory subunit 3 [OS=Mus musculus]		NaN	NaN	NaN	NaN	-5.18274	-5.3038	-3.28256	NaN		1	#VALUE!
Hnrnpk	P61979	Heterogeneous nuclear ribonucleoprotein K [OS=Mus musculus]		-2.15601	-4.69247	-1.84423	-5.33568	-0.0715828	-2.84135	0.126041	-1.48303		0.0723974	2.43962
Tppp3	Q9CRB6	Tubulin polymerization-promoting protein family member 3 [OS=Mus musculus]		-1.97301	NaN	0.15519	NaN	-1.48979	-0.805801	-0.849319	0.105846		0.863974	0.149143
Sgta	Q8BJU0	Small glutamine-rich tetratricopeptide repeat-containing protein alpha [OS=Mus musculus]		-2.48523	-0.326153	-0.299644	NaN	-0.385424	-0.547316	0.144093	-0.0758686		0.251294	0.820881
Smpd3	Q9JJY3	Sphingomyelin phosphodiesterase 3 [OS=Mus musculus]		0.810443	0.539635	1.20316	-0.341301	-0.945829	-0.269764	0.725382	0.689518		0.370826	-0.503159
Csrp1	P97315	Cysteine and glycine-rich protein 1 [OS=Mus musculus]		1.07666	1.69892	2.04488	-0.472525	1.82944	1.62671	1.22138	1.20145		0.532571	0.382761
Strap	Q9Z1Z2	Serine-threonine kinase receptor-associated protein [OS=Mus musculus]		-1.23132	-1.45065	-1.65607	-1.63402	-0.909153	0.0438576	-0.899921	-0.748001		0.0129408	0.864711
Uqcrq	Q9CQ69	Cytochrome b-c1 complex subunit 8 [OS=Mus musculus]		4.29147	4.39458	4.55266	4.10773	4.47776	4.67195	4.29551	4.51884		0.249911	0.154407
Cpne4	Q8BLR2	Copine-4 [OS=Mus musculus]		-2.36874	-1.41565	-0.950303	-2.58901	-0.869656	-1.00324	-0.692984	-1.31562		0.0807195	0.860551
Nos1	Q9Z0J4	Nitric oxide synthase, brain [OS=Mus musculus]		-5.06439	-4.02666	-3.41707	NaN	NaN	NaN	-3.93748	-3.85231		0.688697	0.274474
Scn1b	P97952	Sodium channel subunit beta-1 [OS=Mus musculus]		NaN	-0.264803	0.862098	-0.602797	0.679823	0.142605	-0.911665	-1.10559		0.655167	-0.296874
Epn2	Q8CHU3	Epsin-2 [OS=Mus musculus]		-3.35217	-2.31546	-1.87078	-3.98759	-2.43124	-3.58249	-1.42348	-2.49666		0.564679	0.39803
Guk1	Q64520	Guanylate kinase [OS=Mus musculus]		-1.51725	-0.81599	NaN	-1.6286	-0.770466	-0.93903	-0.740046	-1.1835		0.152426	0.412351
Snx4	Q91YJ2	Sorting nexin-4 [OS=Mus musculus]		-0.229243	-0.600742	-0.374778	-1.11396	-1.20415	-0.161493	-0.587702	-0.365788		0.999737	-0.000102043
Ap1g1	P22892	AP-1 complex subunit gamma-1 [OS=Mus musculus]		-0.128078	-0.841702	-0.338983	-2.56912	-2.01021	-1.69647	-0.307989	0.0423813		0.975918	-0.0236025
Stk24	Q99KH8	Serine/threonine-protein kinase 24 [OS=Mus musculus]		-0.742631	-1.38577	-1.12797	-3.20201	-0.186575	-0.147064	-0.0902157	-0.221951		0.037481	1.45314
Fbxl16	A2RT62	F-box/LRR-repeat protein 16 [OS=Mus musculus]		-3.38797	-0.984438	-2.3647	-2.31279	-1.49053	-2.45297	-1.55403	-0.859896		0.298706	0.673117
Cul5	Q9D5V5	Cullin-5 [OS=Mus musculus]		-1.47452	-0.601641	-0.231965	-2.34915	-0.264957	-0.0853424	0.0457153	0.0416698		0.0615296	1.09859
Nlgn4l	B0F2B4	Neuroligin 4-like [OS=Mus musculus]		NaN	-2.32109	-1.86398	NaN	-5.26195	NaN	-2.79256	NaN		0.263281	-1.93472
Cox7a2	P48771	Cytochrome c oxidase subunit 7A2, mitochondrial [OS=Mus musculus]		3.98612	4.25369	3.62719	3.19758	4.34185	3.97908	3.39508	3.49281		0.913388	0.0360589
Rims2	Q9EQZ7	Regulating synaptic membrane exocytosis protein 2 [OS=Mus musculus]		-3.04421	-2.47091	-1.22337	-5.57788	-3.65311	-3.27831	-1.59908	-2.12215		0.70157	0.415929
Atp5mk	Q78IK2	ATP synthase membrane subunit K, mitochondrial [OS=Mus musculus]		3.04485	3.0987	3.4554	2.27757	3.43715	3.01503	3.43362	3.1438		0.326078	0.288274
Snx30	Q8CE50	Sorting nexin-30 [OS=Mus musculus]		-2.17794	-1.76361	-3.05157	NaN	-1.98173	-1.58856	-1.70356	-1.9542		0.180995	0.524027
Mag	P20917	Myelin-associated glycoprotein [OS=Mus musculus]		-1.28548	-0.323189	-0.248853	-0.395197	-0.498745	-0.82926	0.632185	-0.310751		0.461826	0.311537
Pgls	Q9CQ60	6-phosphogluconolactonase [OS=Mus musculus]		-3.69604	-1.00668	-1.46534	-3.20048	-1.21057	-1.19322	-0.920927	-1.005		0.103724	1.25971
Dgkb	Q6NS52	Diacylglycerol kinase beta [OS=Mus musculus]		-3.70945	-2.55765	-1.99548	NaN	-1.52997	-1.56491	-2.27336	-1.95535		0.107098	0.923294
Dagla	Q6WQJ1	Diacylglycerol lipase-alpha [OS=Mus musculus]		-0.902215	0.255598	0.254313	-0.297951	-0.232283	0.189793	-1.53777	0.193584		0.736417	-0.174105
Ranbp1	P34022	Ran-specific GTPase-activating protein [OS=Mus musculus]		-0.485143	-0.185444	0.155866	-0.398214	-0.0476875	0.64537	0.136683	0.257788		0.0587687	0.476272
Syap1	Q9D5V6	Synapse-associated protein 1 [OS=Mus musculus]		-3.95783	-4.63777	NaN	NaN	NaN	-2.96958	NaN	-3.61047		0.163704	1.00777
Aldh3a2	P47740	Aldehyde dehydrogenase family 3 member A2 [OS=Mus musculus]		NaN	NaN	-4.82441	NaN	-5.9952	-6.05357	-5.82422	NaN		1	-1.13325
Arhgap35	Q91YM2	Rho GTPase-activating protein 35 [OS=Mus musculus]		NaN	NaN	NaN	NaN	NaN	NaN	NaN	NaN		NaN	0
Cd200	O54901	OX-2 membrane glycoprotein [OS=Mus musculus]		-2.32323	-2.29574	-0.17674	NaN	-0.00151062	-0.798201	0.59988	-0.54039		0.0989947	1.41351
Timm10	P62073	Mitochondrial import inner membrane translocase subunit Tim10 [OS=Mus musculus]		1.29358	1.86323	2.49032	1.46383	1.97349	2.5752	1.87688	1.6113		0.51523	0.231476
Iqsec3	Q3TES0	IQ motif and SEC7 domain-containing protein 3 [OS=Mus musculus]		-2.54474	-2.46248	-2.17136	-3.70551	-3.36717	-2.69141	-2.31153	-4.09157		0.474729	-0.394397
Mgst3	Q9CPU4	Microsomal glutathione S-transferase 3 [OS=Mus musculus]		-3.35121	-3.80126	-1.81204	-3.0463	0.643497	-1.42333	0.333313	-5.03435		0.278813	1.63249
Cspg5	Q71M36	Chondroitin sulfate proteoglycan 5 [OS=Mus musculus]		0.317988	0.716354	0.575719	0.355207	1.03586	0.966433	1.02392	0.28451		0.151326	0.336364
Rps3	P62908	40S ribosomal protein S3 [OS=Mus musculus]		NaN	NaN	NaN	-4.76661	-2.30444	-2.91695	-3.56436	-5.60641		1	1.16857
Rdh14	Q9ERI6	Retinol dehydrogenase 14 [OS=Mus musculus]		-0.143004	-0.077589	-0.0984983	-0.527515	0.174026	0.279675	-0.136221	0.130903		0.0576388	0.323748
Fdps	Q920E5	Farnesyl pyrophosphate synthase [OS=Mus musculus]		-1.51907	-1.91922	0.0818892	-2.17181	0.0561581	-0.104177	0.427252	-1.05118		0.0878114	1.21407
Cdh13	Q9WTR5	Cadherin-13 [OS=Mus musculus]		0.805551	0.906332	1.17642	-0.0411568	0.899439	1.04427	1.53815	1.32574		0.152508	0.490113
Agfg1	Q8K2K6	Arf-GAP domain and FG repeat-containing protein 1 [OS=Mus musculus]		0.0138445	0.256451	0.604749	-0.690189	0.463968	0.888741	0.499025	0.206997		0.178837	0.468469
Fam162a	Q9D6U8	Protein FAM162A [OS=Mus musculus]		0.89972	1.10846	1.23764	0.463861	1.10645	0.852777	1.29162	1.35335		0.313645	0.22363
Cdh11	P55288	Cadherin-11 [OS=Mus musculus]		-1.54553	-1.4398	-0.963923	NaN	-4.79232	-3.38537	-2.22857	-1.01255		0.172498	-1.53829
Wnk2	Q3UH66	Serine/threonine-protein kinase WNK2 [OS=Mus musculus]		NaN	NaN	NaN	NaN	NaN	NaN	NaN	NaN		NaN	0
Ndufb6	Q3UIU2	NADH dehydrogenase [ubiquinone] 1 beta subcomplex subunit 6 [OS=Mus musculus]		-0.564221	1.18391	0.47026	0.664631	2.06478	1.18241	1.80862	0.523327		0.106126	0.956139
Slc30a9	Q5IRJ6	Zinc transporter 9 [OS=Mus musculus]		-1.2904	-1.97982	-1.16167	NaN	-3.11932	-1.10567	-2.34514	-1.70376		0.334484	-0.591175
Fyn	P39688	Tyrosine-protein kinase Fyn [OS=Mus musculus]		1.10662	1.0809	1.4698	1.15304	1.75157	1.31724	1.53658	1.46884		0.0480984	0.315966
Acot2	Q9QYR9	Acyl-coenzyme A thioesterase 2, mitochondrial [OS=Mus musculus]		-1.30224	-1.21729	-0.259164	-4.50486	-0.397686	0.0797939	-0.315224	0.0958996		0.121108	1.68659
Rgs7bp	Q8BQP9	Regulator of G-protein signaling 7-binding protein [OS=Mus musculus]		-1.01201	-0.303701	-0.195544	-4.21125	-1.85286	-1.26319	-1.28447	-0.667591		0.872246	0.1636
Ddx3x	Q62167	ATP-dependent RNA helicase DDX3X [OS=Mus musculus]		-2.86188	-2.70738	NaN	NaN	-1.7493	-1.9814	-3.61545	-3.27791		0.862716	0.128619
Lypla1	P97823	Acyl-protein thioesterase 1 [OS=Mus musculus]		-0.334077	-0.617441	-0.997937	0.363941	-1.11723	-1.29829	-1.91441	-0.462049		0.10145	-0.801616
Plp1	P60202	Myelin proteolipid protein [OS=Mus musculus]		3.46871	3.18595	3.83124	3.26913	4.00227	3.85132	3.84088	3.1968		0.262331	0.284057
Rab11b	P46638	Ras-related protein Rab-11B [OS=Mus musculus]		3.53603	3.52413	3.6083	3.27304	3.54088	3.81258	3.56086	3.38529		0.464998	0.0895276
Cox7c	P17665	Cytochrome c oxidase subunit 7C, mitochondrial [OS=Mus musculus]		2.31214	2.03478	2.44913	2.23596	2.6935	2.63416	1.58368	1.91199		0.861472	-0.0521693
Mat2a	Q3THS6	S-adenosylmethionine synthase isoform type-2 [OS=Mus musculus]		NaN	NaN	NaN	-0.91905	-1.54428	NaN	NaN	NaN		1	-0.625229
Eci1	P42125	Enoyl-CoA delta isomerase 1, mitochondrial [OS=Mus musculus]		0.386451	0.290979	0.531222	-2.41201	1.1019	0.300077	0.195644	0.767433		0.271192	0.892105
Inpp1	P49442	Inositol polyphosphate 1-phosphatase [OS=Mus musculus]		-2.44304	-2.957	-2.06625	-2.33858	-2.47128	-2.78976	-2.87151	-2.17652		0.625313	-0.12605
Aldh1a7	O35945	Aldehyde dehydrogenase, cytosolic 1 [OS=Mus musculus]		NaN	NaN	NaN	NaN	NaN	NaN	NaN	NaN		NaN	0
Isoc2a	P85094	Isochorismatase domain-containing protein 2A [OS=Mus musculus]		0.195083	0.170723	0.151153	-0.80385	0.00151062	-0.131039	-0.394489	0.137316		0.929178	-0.0249524
Bcl2l13	P59017	Bcl-2-like protein 13 [OS=Mus musculus]		0.922206	0.576941	0.753846	0.293053	0.338703	0.771633	0.607241	0.982862		0.846688	0.0385985
Hcn1	O88704	Potassium/sodium hyperpolarization-activated cyclic nucleotide-gated channel 1 [OS=Mus musculus]		0.074193	-0.658648	NaN	0.746538	NaN	-2.6792	NaN	-0.876106		0.120733	-1.83168
Trappc10	Q3TLI0	Trafficking protein particle complex subunit 10 [OS=Mus musculus]		NaN	NaN	NaN	NaN	NaN	NaN	NaN	NaN		NaN	0
Cst3	P21460	Cystatin-C [OS=Mus musculus]		-1.82344	-1.30047	-1.22458	-1.44892	1.01633	-0.895185	1.12009	-0.735914		0.0308481	1.57568
St13	Q99L47	Hsc70-interacting protein [OS=Mus musculus]		-0.0525217	0.608351	0.31927	-0.519892	-0.315868	0.798536	0.046011	0.595545		0.605227	0.192254
Ndufa2	Q9CQ75	NADH dehydrogenase [ubiquinone] 1 alpha subcomplex subunit 2 [OS=Mus musculus]		3.22793	3.25822	3.71301	2.53986	3.87739	3.71525	3.54523	3.47455		0.119606	0.468348
Srm	Q64674	Spermidine synthase [OS=Mus musculus]		-1.32066	-1.50722	-1.14314	-1.74808	-1.52864	-0.966694	-0.924875	-1.0348		0.148812	0.316023
Ptpn23	Q6PB44	Tyrosine-protein phosphatase non-receptor type 23 [OS=Mus musculus]		NaN	NaN	-4.02179	NaN	NaN	NaN	NaN	NaN		1	#VALUE!
Spg7	Q3ULF4	Paraplegin [OS=Mus musculus]		NaN	-1.27575	NaN	-1.52534	-1.41661	-1.35795	-1.8762	-1.76196		0.380511	-0.202636
Robo2	Q7TPD3	Roundabout homolog 2 [OS=Mus musculus]		NaN	NaN	NaN	NaN	NaN	NaN	NaN	NaN		NaN	0
Tmed9	Q99KF1	Transmembrane emp24 domain-containing protein 9 [OS=Mus musculus]		NaN	NaN	-2.4876	NaN	-1.9747	-2.39113	-1.803	-4.05356		1	-0.067997
Slc25a13	Q9QXX4	Electrogenic aspartate/glutamate antiporter SLC25A13, mitochondrial [OS=Mus musculus]		NaN	NaN	NaN	NaN	NaN	NaN	NaN	NaN		NaN	0
Diras2	Q5PR73	GTP-binding protein Di-Ras2 [OS=Mus musculus]		1.07765	1.08938	1.20048	0.84617	1.41658	0.711723	1.16346	0.864841		0.937187	-0.0142703
Gfm1	Q8K0D5	Elongation factor G, mitochondrial [OS=Mus musculus]		-4.59683	-4.20706	-3.25429	-5.37374	-2.89168	-4.70124	-3.35701	-2.89569		0.194462	0.896572
Dars1	Q922B2	Aspartate--tRNA ligase, cytoplasmic [OS=Mus musculus]		-0.46334	-0.223446	-1.08054	-0.763317	-1.43817	-0.747433	-1.67878	0.554335		0.727913	-0.194851
Svop	Q8BFT9	Synaptic vesicle 2-related protein [OS=Mus musculus]		-1.09347	2.21272	3.6069	0.637281	4.88071	3.60245	3.8878	2.00706		0.103628	2.25365
Tpd52	Q62393	Tumor protein D52 [OS=Mus musculus]		0.441619	0.587317	0.576221	-0.591391	0.688425	0.903885	0.757156	0.665461		0.133696	0.50029
Dtna	Q9D2N4	Dystrobrevin alpha [OS=Mus musculus]		-0.807746	-1.67119	-0.874829	-6.07931	-5.41522	-5.20737	-0.631273	-0.972586		0.713019	-0.698342
Cyp46a1	Q9WVK8	Cholesterol 24-hydroxylase [OS=Mus musculus]		-3.11671	-3.30424	-4.05213	NaN	-3.39081	-3.62039	-2.93054	-2.75501		0.389731	0.316837
Ddc	O88533	Aromatic-L-amino-acid decarboxylase [OS=Mus musculus]		-2.0261	-1.48676	-1.10817	-1.38528	-1.07117	-0.614838	-0.875647	-1.04113		0.0334873	0.60088
Itm2c	Q91VK4	Integral membrane protein 2C [OS=Mus musculus]		-2.38594	-2.5342	-1.43693	-1.88337	-1.24344	-1.57571	-1.23124	-1.40602		0.0381479	0.696009
Marcks	P26645	Myristoylated alanine-rich C-kinase substrate [OS=Mus musculus]		1.14228	1.00219	1.07811	-1.61934	-1.89915	-1.14806	1.01138	1.43768		0.620851	-0.550353
Reep5	Q60870	Receptor expression-enhancing protein 5 [OS=Mus musculus]		-0.705052	0.0846672	0.858512	-0.97263	1.49558	0.883904	1.14208	0.0503407		0.0817299	1.0766
Atp5f1d	Q9D3D9	ATP synthase subunit delta, mitochondrial [OS=Mus musculus]		3.79826	3.84753	3.5239	3.83113	4.00828	3.74754	2.60263	3.16984		0.297119	-0.368132
Vps26b	Q8C0E2	Vacuolar protein sorting-associated protein 26B [OS=Mus musculus]		-0.236346	0.269039	-0.239696	-0.179344	0.248085	0.186886	-0.31868	-0.166109		0.663309	0.0841322
Hnrnpa3	Q8BG05	Heterogeneous nuclear ribonucleoprotein A3 [OS=Mus musculus]		-7.5883	NaN	NaN	NaN	-2.07589	-2.20004	-0.459255	NaN		1	6.00991
Ephb2	P54763	Ephrin type-B receptor 2 [OS=Mus musculus]		NaN	-2.37437	-1.75964	NaN	NaN	NaN	-2.01917	-2.41085		0.723999	-0.148004
Ykt6	Q9CQW1	Synaptobrevin homolog YKT6 [OS=Mus musculus]		-0.34011	-0.54191	-0.144759	-1.21234	-0.0877457	-0.327545	-0.741489	-1.36382		0.852771	-0.0703692
Rpl4	Q9D8E6	60S ribosomal protein L4 [OS=Mus musculus]		NaN	-1.72532	-1.28245	NaN	-2.08863	-1.22735	-1.43301	-1.76729		0.711095	-0.125186
Timm10b	Q9WV96	Mitochondrial import inner membrane translocase subunit Tim10 B [OS=Mus musculus]		NaN	-1.20534	-1.94058	NaN	-1.47143	-1.52071	-1.14679	-1.4985		0.56483	0.163603
Ndufs4	Q9CXZ1	NADH dehydrogenase [ubiquinone] iron-sulfur protein 4, mitochondrial [OS=Mus musculus]		0.484519	1.37017	1.4638	-0.0392056	1.59888	1.67915	1.98888	1.02963		0.117659	0.754317
Pdpr	Q7TSQ8	Pyruvate dehydrogenase phosphatase regulatory subunit, mitochondrial [OS=Mus musculus]		NaN	NaN	NaN	NaN	NaN	NaN	NaN	NaN		NaN	0
Pdk2	Q9JK42	[Pyruvate dehydrogenase (acetyl-transferring)] kinase isozyme 2, mitochondrial [OS=Mus musculus]		NaN	-2.6645	-1.69341	NaN	-1.13545	-2.39121	-1.70039	NaN		0.514411	0.436601
Rasgrf2	P70392	Ras-specific guanine nucleotide-releasing factor 2 [OS=Mus musculus]		-3.25203	-1.53144	-1.00805	-3.11529	-3.22046	-2.1475	-0.944578	-1.4319		0.711607	0.290593
Taldo1	Q93092	Transaldolase [OS=Mus musculus]		-1.32514	0.373652	0.547801	-2.28903	0.0353813	0.202488	0.22628	-0.463312		0.375124	0.673388
Gabrb2	P63137	Gamma-aminobutyric acid receptor subunit beta-2 [OS=Mus musculus]		-2.63505	-1.90925	-2.49436	NaN	-2.86143	-2.87981	-2.52773	-2.16051		0.383486	-0.261151
Rpsa	P14206	40S ribosomal protein SA [OS=Mus musculus]		-0.812263	-2.57786	-1.37787	-0.666967	0.230213	0.270996	0.0988541	-0.354406		0.0209857	1.42015
Fam114a2	Q8VE88	Protein FAM114A2 [OS=Mus musculus]		-3.33863	NaN	-1.66257	NaN	-1.53407	-1.47385	-1.90236	-2.54417		0.370475	0.636988
Pde1a	Q61481	Dual specificity calcium/calmodulin-dependent 3',5'-cyclic nucleotide phosphodiesterase 1A [OS=Mus musculus]		-0.453395	-0.616152	-0.350177	-1.02854	-0.0763969	-0.0117378	-0.0644112	0.129898		0.00823202	0.606403
Slc6a11	P31650	Sodium- and chloride-dependent GABA transporter 3 [OS=Mus musculus]		3.06583	2.93611	3.25761	1.76975	2.70538	3.0956	2.87383	3.45494		0.488336	0.275109
App	P12023	Amyloid-beta precursor protein [OS=Mus musculus]		-4.36096	-3.14902	-2.4056	-3.52445	-1.53568	-1.84121	-3.26182	-2.50533		0.102926	1.074
Cops5	O35864	COP9 signalosome complex subunit 5 [OS=Mus musculus]		NaN	NaN	-2.18507	-2.06054	NaN	-1.76386	-1.87564	-1.66771		0.0296531	0.35374
Mpc2	Q9D023	Mitochondrial pyruvate carrier 2 [OS=Mus musculus]		-6.1239	NaN	-0.0870352	NaN	0.200302	-0.352983	0.0972786	-2.58778		0.307511	2.44467
Eea1	Q8BL66	Early endosome antigen 1 [OS=Mus musculus]		NaN	-7.70191	-4.45208	NaN	-6.18761	NaN	-3.10725	-2.00232		0.335565	2.31126
Zfyve1	Q810J8	Zinc finger FYVE domain-containing protein 1 [OS=Mus musculus]		-3.19862	NaN	-3.92261	NaN	NaN	NaN	NaN	NaN		1	#VALUE!
Pitpnm2	Q6ZPQ6	Membrane-associated phosphatidylinositol transfer protein 2 [OS=Mus musculus]		-0.618268	-0.427534	-0.320722	-1.18485	-1.11408	-1.74753	-0.712683	-0.745012		0.201276	-0.441983
Psmd4	O35226	26S proteasome non-ATPase regulatory subunit 4 [OS=Mus musculus]		-0.62651	-1.08816	-0.730479	-0.50617	-0.113998	-0.172298	-0.0915298	-1.15774		0.264115	0.353939
Dync1i2	O88487	Cytoplasmic dynein 1 intermediate chain 2 [OS=Mus musculus]		NaN	NaN	NaN	NaN	NaN	NaN	NaN	NaN		NaN	0
Adgrb3	Q80ZF8	Adhesion G protein-coupled receptor B3 [OS=Mus musculus]		-2.05538	-1.10323	-0.851756	NaN	-2.55322	-1.40044	-1.31241	-1.87552		0.369591	-0.448606
Rabl6	Q5U3K5	Rab-like protein 6 [OS=Mus musculus]		-1.2605	-2.24385	-1.3551	-3.62474	-5.33527	-4.19024	-2.02266	-1.02954		0.398654	-1.02338
Tbcb	Q9D1E6	Tubulin-folding cofactor B [OS=Mus musculus]		NaN	NaN	NaN	NaN	-4.38709	-4.72631	NaN	NaN		1	#VALUE!
Rplp0	P14869	60S acidic ribosomal protein P0 [OS=Mus musculus]		-1.50874	-0.529606	-0.609443	-1.22582	-1.02235	-0.761093	0.187132	-0.497889		0.253718	0.444852
Psma3	O70435	Proteasome subunit alpha type-3 [OS=Mus musculus]		0.418126	0.852087	1.26193	0.626591	1.26177	0.88159	1.55984	1.12908		0.11788	0.418387
Trappc9	Q3U0M1	Trafficking protein particle complex subunit 9 [OS=Mus musculus]		NaN	NaN	NaN	NaN	-2.43959	-2.34952	-1.80324	-2.04083		1	#VALUE!
Tmed10	Q9D1D4	Transmembrane emp24 domain-containing protein 10 [OS=Mus musculus]		-0.791234	-1.38088	0.106753	NaN	0.243353	0.155668	-0.00299263	-0.798582		0.256185	0.587817
Fis1	Q9CQ92	Mitochondrial fission 1 protein [OS=Mus musculus]		-0.124633	-0.868853	-0.118134	-0.738869	-0.235992	0.355387	-1.39666	0.254078		0.660669	0.206825
Dclk2	Q6PGN3	Serine/threonine-protein kinase DCLK2 [OS=Mus musculus]		-4.07512	NaN	-3.94388	-5.01262	-4.23772	NaN	-3.96357	-4.052		0.495133	0.259445
Slk	O54988	STE20-like serine/threonine-protein kinase [OS=Mus musculus]		0.241982	-0.858955	-0.792314	1.48248	0.180321	-0.238993	-0.517365	NaN		0.76684	-0.210312
Hnrnph1	O35737	Heterogeneous nuclear ribonucleoprotein H [OS=Mus musculus]		-4.24898	-4.44411	-2.82457	-5.16129	-0.648048	-0.810097	-0.91955	-1.48092		0.000852299	3.20508
Acp1	Q9D358	Low molecular weight phosphotyrosine protein phosphatase [OS=Mus musculus]		0.602767	1.02813	1.54947	0.597717	1.48305	1.70926	1.3556	1.61924		0.0462131	0.59727
Irgq	Q8VIM9	Immunity-related GTPase family Q protein [OS=Mus musculus]		NaN	NaN	NaN	NaN	NaN	NaN	NaN	NaN		NaN	0
Ehd4	Q9EQP2	EH domain-containing protein 4 [OS=Mus musculus]		NaN	NaN	NaN	NaN	NaN	NaN	NaN	NaN		NaN	0
Dynll1	P63168	Dynein light chain 1, cytoplasmic [OS=Mus musculus]		-0.37497	0.396166	-0.792731	-1.58369	0.63863	0.968735	0.749449	-1.21556		0.228794	0.874119
Sec14l2	Q99J08	SEC14-like protein 2 [OS=Mus musculus]		-0.665267	-0.70237	-0.0213499	-2.32951	-0.438034	-0.239771	-0.196312	-0.212641		0.232362	0.657934
Snx5	Q9D8U8	Sorting nexin-5 [OS=Mus musculus]		-1.38314	-1.21074	-1.23413	-2.23321	NaN	-1.7633	-1.15009	-1.25966		0.719794	0.124284
Snx1	Q9WV80	Sorting nexin-1 [OS=Mus musculus]		-3.06293	-1.54766	-1.98865	NaN	-1.6553	-1.29373	-1.36896	-1.335		0.0990176	0.786496
Ptges3	Q9R0Q7	Prostaglandin E synthase 3 [OS=Mus musculus]		1.43714	1.71083	1.91881	1.23217	2.12441	1.97155	1.53626	1.98852		0.145553	0.330446
Wbp2	P97765	WW domain-binding protein 2 [OS=Mus musculus]		-0.590096	0.268148	-0.121522	NaN	0.0420513	-0.522869	0.0128708	-0.272923		0.891488	-0.037394
Decr1	Q9CQ62	2,4-dienoyl-CoA reductase [(3E)-enoyl-CoA-producing], mitochondrial [OS=Mus musculus]		-1.62067	-0.876547	-0.881005	-1.9628	0.723261	-0.454182	-0.369593	0.334015		0.0121645	1.39363
Exoc4	O35382	Exocyst complex component 4 [OS=Mus musculus]		NaN	NaN	NaN	NaN	NaN	-3.83982	-3.51194	NaN		1	#VALUE!
Bcat1	P24288	Branched-chain-amino-acid aminotransferase, cytosolic [OS=Mus musculus]		0.293035	0.299334	0.759976	-1.4723	0.743891	0.582773	0.235107	0.00972748		0.447381	0.422863
Cops3	O88543	COP9 signalosome complex subunit 3 [OS=Mus musculus]		-0.150933	0.134541	-0.0702238	-0.645622	-0.85117	0.0978451	-0.0307636	0.137571		0.942602	0.0214305
Rac2	Q05144	Ras-related C3 botulinum toxin substrate 2 [OS=Mus musculus]		NaN	NaN	NaN	NaN	NaN	NaN	NaN	NaN		NaN	0
Ndufb7	Q9CR61	NADH dehydrogenase [ubiquinone] 1 beta subcomplex subunit 7 [OS=Mus musculus]		1.48404	1.99291	2.00585	1.04666	1.95376	1.91624	1.93423	1.32293		0.608098	0.149422
Snd1	Q78PY7	Staphylococcal nuclease domain-containing protein 1 [OS=Mus musculus]		-3.01442	-2.69228	-2.54319	NaN	-2.58741	NaN	-1.86571	-1.81714		0.0817308	0.659881
Vps29	Q9QZ88	Vacuolar protein sorting-associated protein 29 [OS=Mus musculus]		1.37624	1.36011	1.86558	0.780384	1.71654	2.08886	1.67371	1.16867		0.319456	0.31637
Pex5l	Q8C437	PEX5-related protein [OS=Mus musculus]		-1.50482	-0.802052	-0.917445	-2.96823	-1.29188	-0.748652	-1.14758	-0.651964		0.302109	0.58812
Mapk10	Q61831	Mitogen-activated protein kinase 10 [OS=Mus musculus]		-2.75622	-2.5006	-2.74106	-4.38295	-2.39363	-2.05651	-2.37776	-2.6617		0.159787	0.722809
Taok1	Q5F2E8	Serine/threonine-protein kinase TAO1 [OS=Mus musculus]		-3.76844	-3.48321	-3.54608	-3.07056	-2.05976	NaN	-2.37222	-3.15948		0.033968	0.93659
Pde4a	O89084	cAMP-specific 3',5'-cyclic phosphodiesterase 4A [OS=Mus musculus]		NaN	NaN	NaN	NaN	NaN	NaN	-1.58501	NaN		1	#VALUE!
Pgam5	Q8BX10	Serine/threonine-protein phosphatase PGAM5, mitochondrial [OS=Mus musculus]		-0.898597	0.0266628	0.61276	NaN	0.359648	-0.785183	0.261993	-0.0797691		0.959512	0.0255637
Ndufb3	Q9CQZ6	NADH dehydrogenase [ubiquinone] 1 beta subcomplex subunit 3 [OS=Mus musculus]		2.38409	2.80132	3.03325	1.73292	2.99069	2.85106	2.95784	2.79109		0.20599	0.409778
Nif3l1	Q9EQ80	NIF3-like protein 1 [OS=Mus musculus]		NaN	NaN	NaN	NaN	-1.69094	NaN	-2.16322	NaN		1	#VALUE!
Eif4a1	P60843	Eukaryotic initiation factor 4A-I [OS=Mus musculus]		NaN	NaN	NaN	NaN	NaN	NaN	NaN	NaN		NaN	0
Eci2	Q9WUR2	Enoyl-CoA delta isomerase 2 [OS=Mus musculus]		NaN	NaN	NaN	NaN	NaN	NaN	-3.4961	-4.73667		1	#VALUE!
Ak5	Q920P5	Adenylate kinase isoenzyme 5 [OS=Mus musculus]		-0.898883	-1.42837	NaN	NaN	-1.80168	-1.9709	-2.09241	-1.83701		0.0160989	-0.761873
Mpp1	P70290	55 kDa erythrocyte membrane protein [OS=Mus musculus]		-3.05696	-2.57497	-3.05106	-5.50588	-2.00293	-2.24538	-2.02589	-2.52018		0.0920863	1.34862
Cyld	Q80TQ2	Ubiquitin carboxyl-terminal hydrolase CYLD [OS=Mus musculus]		-0.866792	-1.3795	-0.774425	NaN	-1.73644	-2.39738	-1.0625	-1.30309		0.165372	-0.617947
Palm2	Q8BR92	Paralemmin-2 [OS=Mus musculus]		-0.73561	-0.231476	-0.693063	-1.6792	-0.396242	-0.530825	-0.847799	-0.86479		0.610191	0.174923
Acaca	Q5SWU9	Acetyl-CoA carboxylase 1 [OS=Mus musculus]		NaN	NaN	NaN	-3.09012	-3.89919	-2.7228	NaN	-2.64951		1	-0.000378291
Sarm1	Q6PDS3	NAD(+) hydrolase SARM1 [OS=Mus musculus]		NaN	NaN	NaN	NaN	NaN	NaN	NaN	NaN		NaN	0
Cdh6	P97326	Cadherin-6 [OS=Mus musculus]		-1.88534	-2.35044	-1.6583	-5.98381	NaN	-3.37114	-1.57418	-2.10169		0.648655	0.62047
Ndufv3	Q8BK30	NADH dehydrogenase [ubiquinone] flavoprotein 3, mitochondrial [OS=Mus musculus]		2.04743	2.13225	2.16228	1.44591	2.23676	2.18933	1.93294	1.60502		0.849597	0.0440454
Ppp6r2	Q8R3Q2	Serine/threonine-protein phosphatase 6 regulatory subunit 2 [OS=Mus musculus]		-5.97996	-4.04806	NaN	NaN	NaN	-4.3613	-4.24032	-3.38271		0.303384	1.01923
Ccdc127	Q3TC33	Coiled-coil domain-containing protein 127 [OS=Mus musculus]		-2.51768	-2.08567	-2.49259	NaN	-1.5564	NaN	-2.64562	-2.34567		0.632655	0.182749
Ptrh2	Q8R2Y8	Peptidyl-tRNA hydrolase 2, mitochondrial [OS=Mus musculus]		-3.31739	-1.78458	-1.39928	NaN	-1.72967	-1.429	-2.23582	-1.36341		0.419865	0.477609
Dpp3	Q99KK7	Dipeptidyl peptidase 3 [OS=Mus musculus]		-1.6431	-1.02579	-0.78856	NaN	-1.44624	-1.54599	-1.43923	-3.38892		0.241997	-0.802611
Akr7a2	Q8CG76	Aflatoxin B1 aldehyde reductase member 2 [OS=Mus musculus]		-1.34062	-2.56894	0.758153	-8.09252	1.14465	0.952036	1.82047	0.97534		0.0780205	4.03411
Syncrip	Q7TMK9	Heterogeneous nuclear ribonucleoprotein Q [OS=Mus musculus]		-3.101	-1.92803	-1.50793	NaN	-1.63732	-1.79218	-1.16082	-2.19418		0.353352	0.48286
Hsdl1	Q8BTX9	Inactive hydroxysteroid dehydrogenase-like protein 1 [OS=Mus musculus]		-1.63475	-2.66341	-1.29661	NaN	-1.88714	-1.77215	-2.17133	-1.72541		0.949767	-0.0240838
Coa7	Q921H9	Cytochrome c oxidase assembly factor 7 [OS=Mus musculus]		-1.2712	-1.87642	-1.29152	NaN	-1.38267	-1.50224	-1.20531	-1.08784		0.393744	0.185197
Psmd13	Q9WVJ2	26S proteasome non-ATPase regulatory subunit 13 [OS=Mus musculus]		3.87984	2.44711	1.17972	3.89927	0.799372	1.56864	-0.714481	2.55792		0.107196	-1.79863
Ttc9b	Q9D6E4	Tetratricopeptide repeat protein 9B [OS=Mus musculus]		NaN	NaN	-3.01606	NaN	-2.23841	-2.09982	-2.24047	NaN		1	0.823161
Psmb5	O55234	Proteasome subunit beta type-5 [OS=Mus musculus]		-3.02244	-2.61388	-2.83215	-0.576662	-2.35354	-2.15341	-2.08447	-2.04809		0.865073	0.101403
Cyb5b	Q9CQX2	Cytochrome b5 type B [OS=Mus musculus]		-0.484504	0.618029	0.912553	-1.13947	1.48248	1.2004	1.5035	0.314711		0.083372	1.14862
Ptpn11	P35235	Tyrosine-protein phosphatase non-receptor type 11 [OS=Mus musculus]		0.113927	-0.517664	-0.84632	-0.460314	-1.37605	-0.811674	-1.47779	-0.664021		0.0607108	-0.65479
Pea15	Q62048	Astrocytic phosphoprotein PEA-15 [OS=Mus musculus]		0.308022	0.0253754	0.904063	0.640312	1.43806	1.53907	0.745977	0.722313		0.0695056	0.641913
Isyna1	Q9JHU9	Inositol-3-phosphate synthase 1 [OS=Mus musculus]		-1.86539	-1.50604	-1.43979	-1.87536	-3.058	-2.55201	-2.05199	-1.59111		0.105464	-0.641635
Ly6h	Q9WUC3	Lymphocyte antigen 6H [OS=Mus musculus]		1.49087	1.49063	2.41529	1.74388	2.62885	2.98468	2.9286	2.22645		0.0174634	0.906977
Eprs1	Q8CGC7	Bifunctional glutamate/proline--tRNA ligase [OS=Mus musculus]		-3.06456	-2.95083	-3.04603	NaN	NaN	-2.54055	-2.32811	-2.18138		0.00367139	0.670458
Ppib	P24369	Peptidyl-prolyl cis-trans isomerase B [OS=Mus musculus]		-0.277894	0.237085	0.52457	NaN	0.385202	0.310165	0.525209	-0.45195		0.928028	0.0309032
Gcdh	Q60759	Glutaryl-CoA dehydrogenase, mitochondrial [OS=Mus musculus]		NaN	-3.3695	-3.03885	NaN	NaN	NaN	NaN	-3.07963		1	0.124552
Paics	Q9DCL9	Bifunctional phosphoribosylaminoimidazole carboxylase/phosphoribosylaminoimidazole succinocarboxamide synthetase [OS=Mus musculus]		NaN	NaN	NaN	NaN	NaN	NaN	NaN	NaN		NaN	0
Ppp1r1a	Q9ERT9	Protein phosphatase 1 regulatory subunit 1A [OS=Mus musculus]		-3.3427	-2.23089	-0.921613	-1.51685	-1.42597	-5.92412	-0.29612	-1.63346		0.821164	-0.316906
Cul2	Q9D4H8	Cullin-2 [OS=Mus musculus]		-1.31189	-1.87521	-1.99124	-2.51882	-1.79483	-1.61238	-1.47628	-2.66781		0.923653	0.0364637
Necab2	Q91ZP9	N-terminal EF-hand calcium-binding protein 2 [OS=Mus musculus]		-1.64694	-1.89074	-1.62473	NaN	-0.921913	-1.0823	-1.13447	-2.75916		0.652265	0.246346
Atp6v1e2	Q9D593	V-type proton ATPase subunit E 2 [OS=Mus musculus]		NaN	NaN	NaN	NaN	NaN	NaN	NaN	NaN		NaN	0
Pgp	Q8CHP8	Glycerol-3-phosphate phosphatase [OS=Mus musculus]		0.0735502	-0.06567	0.354981	-0.126341	0.940147	0.333563	0.825161	-0.178297		0.179877	0.421013
Rhog	P84096	Rho-related GTP-binding protein RhoG [OS=Mus musculus]		NaN	-2.68158	-1.10906	NaN	-2.20204	-1.20482	-1.5202	NaN		0.741212	0.252967
Rps13	P62301	40S ribosomal protein S13 [OS=Mus musculus]		-5.39061	-3.77924	-3.06655	NaN	-2.21094	-3.25902	-2.54466	NaN		0.135289	1.40726
Lrrc59	Q922Q8	Leucine-rich repeat-containing protein 59 [OS=Mus musculus]		-2.36031	-2.25061	-1.5941	-2.26417	-1.4494	-1.11062	NaN	-1.65598		0.0345807	0.711966
Nit1	Q8VDK1	Deaminated glutathione amidase [OS=Mus musculus]		-2.54663	-3.79528	-0.667359	NaN	-4.4997	-1.05535	-1.13678	-3.73024		0.843572	-0.269092
Vti1b	O88384	Vesicle transport through interaction with t-SNAREs homolog 1B [OS=Mus musculus]		NaN	-1.99143	-1.92412	NaN	-1.98307	-2.3805	-2.30896	-1.91642		0.339506	-0.189464
Crip2	Q9DCT8	Cysteine-rich protein 2 [OS=Mus musculus]		0.477935	0.871542	1.03121	1.07923	1.06326	1.40698	0.863729	0.599251		0.607084	0.118325
Clint1	Q99KN9	Clathrin interactor 1 [OS=Mus musculus]		NaN	-3.44472	-1.64119	NaN	NaN	-3.49506	-2.18798	-3.74486		0.55964	-0.599679
Pdcd6	P12815	Programmed cell death protein 6 [OS=Mus musculus]		-0.947478	0.360968	0.420979	0.475002	0.760731	0.684616	0.793423	-0.358814		0.407137	0.392621
Calcoco1	Q8CGU1	Calcium-binding and coiled-coil domain-containing protein 1 [OS=Mus musculus]		NaN	NaN	NaN	NaN	NaN	NaN	NaN	NaN		NaN	0
Acadsb	Q9DBL1	Short/branched chain specific acyl-CoA dehydrogenase, mitochondrial [OS=Mus musculus]		0.798867	-0.0599384	-1.49876	-2.12306	-0.897541	-0.624851	-3.74709	-0.232077		0.55315	-0.654668
Adcy2	Q80TL1	Adenylate cyclase type 2 [OS=Mus musculus]		-4.95442	-2.92236	-1.70392	NaN	NaN	-2.22759	-2.01578	-2.61526		0.399962	0.907356
Fahd1	Q8R0F8	Acylpyruvase FAHD1, mitochondrial [OS=Mus musculus]		-0.170505	-0.166258	0.359311	-0.653175	-1.29105	-0.54788	-2.0417	-0.0678158		0.134185	-0.829457
Vac14	Q80WQ2	Protein VAC14 homolog [OS=Mus musculus]		0.508662	-0.637655	-2.04792	0.791931	-3.00069	-1.24463	NaN	-0.253328		0.308528	-1.1533
Tenm4	Q3UHK6	Teneurin-4 [OS=Mus musculus]		NaN	NaN	-4.73019	NaN	NaN	NaN	-2.84842	NaN		1	1.88177
Chl1	P70232	Neural cell adhesion molecule L1-like protein [OS=Mus musculus]		NaN	NaN	NaN	NaN	NaN	-5.83566	-4.41347	NaN		1	#VALUE!
Adgrb2	Q8CGM1	Adhesion G protein-coupled receptor B2 [OS=Mus musculus]		NaN	NaN	NaN	NaN	NaN	NaN	NaN	NaN		NaN	0
Nfu1	Q9QZ23	NFU1 iron-sulfur cluster scaffold homolog, mitochondrial [OS=Mus musculus]		NaN	NaN	-2.80054	NaN	-2.07622	-2.12824	-0.869713	-1.70343		1	1.10614
Slc9a1	Q61165	Sodium/hydrogen exchanger 1 [OS=Mus musculus]		-1.34844	-1.93096	-1.73012	-2.43725	-1.8073	-1.77439	-2.12587	-2.08024		0.738966	-0.0852566
Smap2	Q7TN29	Stromal membrane-associated protein 2 [OS=Mus musculus]		-1.73943	-2.01805	-1.14961	-2.35521	-2.19114	-1.93053	-1.34147	-1.30561		0.726537	0.123385
Dip2a	Q8BWT5	Disco-interacting protein 2 homolog A [OS=Mus musculus]		-1.24119	-2.31082	-2.13452	-3.30378	-2.3855	-2.70466	NaN	-1.78895		0.937149	-0.0454566
Endod1	Q8C522	Endonuclease domain-containing 1 protein [OS=Mus musculus]		-1.86033	-1.57283	NaN	-2.04074	-1.28237	-2.24066	-0.718996	-2.32781		0.71623	0.182172
Ralb	Q9JIW9	Ras-related protein Ral-B [OS=Mus musculus]		-3.83509	-3.90753	-3.9361	-4.52913	NaN	NaN	NaN	-3.53279		1	0.519173
Hmgcl	P38060	Hydroxymethylglutaryl-CoA lyase, mitochondrial [OS=Mus musculus]		-1.94415	-1.80137	-2.14427	NaN	-2.09819	-1.76393	-3.24673	-1.80394		0.555531	-0.264929
Map4k4	P97820	Mitogen-activated protein kinase kinase kinase kinase 4 [OS=Mus musculus]		NaN	NaN	NaN	NaN	NaN	NaN	NaN	NaN		NaN	0
Stub1	Q9WUD1	E3 ubiquitin-protein ligase CHIP [OS=Mus musculus]		1.11653	1.40744	0.647435	1.06517	0.734322	0.976675	1.07576	0.899662		0.455294	-0.137541
Elfn2	Q68FM6	Protein phosphatase 1 regulatory subunit 29 [OS=Mus musculus]		0.154447	0.219946	0.604087	1.19393	0.34836	0.499277	-0.22069	0.0182934		0.233816	-0.381792
Ndel1	Q9ERR1	Nuclear distribution protein nudE-like 1 [OS=Mus musculus]		-0.985682	-1.05783	-0.3718	-2.41922	-1.42149	-0.0598583	0.873903	-0.51712		0.199902	0.927491
Timm44	O35857	Mitochondrial import inner membrane translocase subunit TIM44 [OS=Mus musculus]		-1.43779	-1.68683	-0.464559	-0.523481	-0.320913	-0.102783	-1.30464	-1.02697		0.452943	0.339338
Enah	Q03173	Protein enabled homolog [OS=Mus musculus]		-2.6013	-1.71571	-3.1597	NaN	-5.90464	-2.07685	-4.23085	-1.99359		0.405442	-1.05924
Sacm1l	Q9EP69	Phosphatidylinositol-3-phosphatase SAC1 [OS=Mus musculus]		NaN	NaN	NaN	-0.993454	-0.961229	-1.06346	-0.87146	-1.49808		1	-0.105103
Krt14	Q61781	Keratin, type I cytoskeletal 14 [OS=Mus musculus]		2.72566	1.40497	1.63548	3.13046	1.89915	2.07377	2.47219	2.97251		0.795469	0.130263
Lrrc8a	Q80WG5	Volume-regulated anion channel subunit LRRC8A [OS=Mus musculus]		NaN	NaN	NaN	NaN	NaN	NaN	NaN	NaN		NaN	0
Sdr39u1	Q5M8N4	Epimerase family protein SDR39U1 [OS=Mus musculus]		-3.79577	-1.30133	-1.38674	-3.26138	-2.80162	-1.34582	-2.40515	-2.37973		0.784861	0.203225
Actr10	Q9QZB7	Actin-related protein 10 [OS=Mus musculus]		NaN	NaN	-2.88919	-1.64932	-1.33123	-1.83982	-1.50422	NaN		0.250747	0.71083
Gaa	P70699	Lysosomal alpha-glucosidase [OS=Mus musculus]		-3.9038	-3.89434	NaN	NaN	NaN	-3.05569	NaN	NaN		1	0.843375
Krt6a	P50446	Keratin, type II cytoskeletal 6A [OS=Mus musculus]		1.46991	1.85996	1.31034	2.56253	1.25391	1.0773	2.58512	3.21888		0.706028	0.233117
Chordc1	Q9D1P4	Cysteine and histidine-rich domain-containing protein 1 [OS=Mus musculus]		-4.06786	-3.37406	-3.7394	-3.94998	-3.02296	-3.5078	-3.29935	-3.06821		0.025539	0.558241
Mlc1	Q8VHK5	Membrane protein MLC1 [OS=Mus musculus]		-1.58909	-1.44267	-1.26765	-2.88329	-1.78827	-1.65578	-1.89301	-0.41873		0.505416	0.356727
Shmt2	Q9CZN7	Serine hydroxymethyltransferase, mitochondrial [OS=Mus musculus]		0.146213	-1.27733	-1.0605	-0.238504	-3.30011	-1.20837	-1.05724	-1.477		0.112096	-1.15315
Hpcal1	P62748	Hippocalcin-like protein 1 [OS=Mus musculus]		NaN	NaN	NaN	NaN	NaN	NaN	NaN	NaN		NaN	0
Prpsap1	Q9D0M1	Phosphoribosyl pyrophosphate synthase-associated protein 1 [OS=Mus musculus]		-3.96285	-0.972334	NaN	NaN	-3.91489	-4.63921	-3.89017	-4.29382		0.14615	-1.71693
Tbc1d10b	Q8BHL3	TBC1 domain family member 10B [OS=Mus musculus]		-1.11928	-2.42457	-1.0933	-1.22774	-1.76702	-1.34332	-1.55255	-1.16162		0.9777	0.0100942
Cacnb3	P54285	Voltage-dependent L-type calcium channel subunit beta-3 [OS=Mus musculus]		-3.97773	-1.85337	-1.82636	-1.95562	-1.99777	-2.76546	-1.35475	-1.56544		0.459879	0.482417
Psmd6	Q99JI4	26S proteasome non-ATPase regulatory subunit 6 [OS=Mus musculus]		NaN	-2.36033	-2.13453	NaN	-2.44687	-1.85087	-2.8854	NaN		0.735277	-0.14695
Krt1	P04104	Keratin, type II cytoskeletal 1 [OS=Mus musculus]		3.43834	2.55612	2.08948	3.49489	2.01339	2.55315	3.36927	3.85268		0.92525	0.0524135
Psmb3	Q9R1P1	Proteasome subunit beta type-3 [OS=Mus musculus]		-2.40936	-3.11645	-1.87582	-1.52709	-1.71266	-1.45916	-3.20676	-2.67917		0.953981	-0.0322595
Ache	P21836	Acetylcholinesterase [OS=Mus musculus]		-0.345044	-1.05857	-1.5259	-1.67288	-1.02992	-1.3479	-0.827898	-2.56366		0.573574	-0.291746
Pam	P97467	Peptidyl-glycine alpha-amidating monooxygenase [OS=Mus musculus]		NaN	-1.98501	-2.58457	-2.24903	-2.43149	-1.56821	-1.93315	-2.03157		0.319879	0.281767
Ddx3y	Q62095	ATP-dependent RNA helicase DDX3Y [OS=Mus musculus]		NaN	NaN	NaN	NaN	NaN	NaN	NaN	NaN		NaN	0
Gmps	Q3THK7	GMP synthase [glutamine-hydrolyzing] [OS=Mus musculus]		-2.37592	-1.71454	-1.5015	NaN	-1.66612	-1.31928	-0.887665	-2.40154		0.530111	0.295335
Crat	P47934	Carnitine O-acetyltransferase [OS=Mus musculus]		-0.910895	-2.29657	-2.14142	-2.35394	-3.90176	-1.1674	-3.49794	-0.883949		0.625511	-0.437056
Brinp1	Q920P3	BMP/retinoic acid-inducible neural-specific protein 1 [OS=Mus musculus]		-2.13996	-1.91749	-1.72314	-1.92625	-2.10485	-1.50029	-2.34969	-1.0733		0.594271	0.169678
Exoc3	Q6KAR6	Exocyst complex component 3 [OS=Mus musculus]		NaN	NaN	NaN	NaN	-2.43718	-2.53398	-2.91948	-2.82655		1	#VALUE!
Uchl3	Q9JKB1	Ubiquitin carboxyl-terminal hydrolase isozyme L3 [OS=Mus musculus]		NaN	-3.42192	-2.107	NaN	-0.745407	-1.9218	-1.98937	-1.85628		0.130623	1.13624
Syt3	O35681	Synaptotagmin-3 [OS=Mus musculus]		-1.73033	-0.897465	-0.971059	-0.472242	-0.940485	-0.660547	-1.37643	-1.3562		0.841215	-0.0656428
Ist1	Q9CX00	IST1 homolog [OS=Mus musculus]		0.138225	-0.275288	0.724004	-1.15881	0.0398922	-0.16231	0.412542	0.134857		0.568734	0.249214
Exoc5	Q3TPX4	Exocyst complex component 5 [OS=Mus musculus]		NaN	NaN	NaN	NaN	NaN	NaN	NaN	NaN		NaN	0
Fam131b	Q3TY60	Protein FAM131B [OS=Mus musculus]		-0.610961	-0.28628	0.485021	-0.225584	0.538776	0.165203	1.19731	-0.0481434		0.132251	0.622736
Timm13	P62075	Mitochondrial import inner membrane translocase subunit Tim13 [OS=Mus musculus]		0.536201	0.0257378	0.863303	-5.267	0.436159	0.0118275	0.562283	0.670456		0.378708	1.38062
Acsf3	Q3URE1	Malonate--CoA ligase ACSF3, mitochondrial [OS=Mus musculus]		NaN	NaN	NaN	NaN	NaN	NaN	NaN	NaN		NaN	0
Ppp2r5a	Q6PD03	Serine/threonine-protein phosphatase 2A 56 kDa regulatory subunit alpha isoform [OS=Mus musculus]		NaN	NaN	NaN	NaN	-5.68468	NaN	-5.03536	NaN		1	#VALUE!
Igsf21	Q7TNR6	Immunoglobulin superfamily member 21 [OS=Mus musculus]		-0.0553713	-1.01968	0.285518	-1.72386	-0.409607	-0.105974	-0.0157375	-0.0657921		0.344029	0.479072
Flad1	Q8R123	FAD synthase [OS=Mus musculus]		-1.77698	-2.8392	-2.89345	-3.81241	-2.27273	-2.18373	-3.01234	-2.13092		0.389643	0.430582
Dgkz	Q80UP3	Diacylglycerol kinase zeta [OS=Mus musculus]		-2.06452	-2.23029	-1.33407	NaN	-1.63173	-1.32882	-1.38182	-1.42196		0.133734	0.43521
Fn3krp	Q8K274	Ketosamine-3-kinase [OS=Mus musculus]		0.725686	0.0103951	0.328654	-3.29049	-2.45882	-2.57332	0.479277	0.623611		0.750602	-0.425876
Sars2	Q9JJL8	Serine--tRNA ligase, mitochondrial [OS=Mus musculus]		-4.9441	-2.48989	-2.39452	NaN	-0.305227	1.00127	-1.2225	-0.744884		0.0216461	2.95834
Nap1l1	P28656	Nucleosome assembly protein 1-like 1 [OS=Mus musculus]		-2.08564	-1.42526	-2.03834	NaN	-1.0262	-1.93177	-1.00369	-2.17446		0.466847	0.315718
Macrod1	Q922B1	ADP-ribose glycohydrolase MACROD1 [OS=Mus musculus]		-1.73152	-2.62202	-0.695016	-2.65204	-0.417048	-0.718214	-0.666927	-0.308167		0.0253871	1.39756
Magi1	Q6RHR9	Membrane-associated guanylate kinase, WW and PDZ domain-containing protein 1 [OS=Mus musculus]		NaN	NaN	NaN	-4.31488	-2.78071	-3.01339	-1.90893	NaN		1	1.74721
Chat	Q03059	Choline O-acetyltransferase [OS=Mus musculus]		-3.74955	NaN	-3.98786	NaN	NaN	NaN	-3.93719	-3.02787		0.49765	0.386174
Omg	Q63912	Oligodendrocyte-myelin glycoprotein [OS=Mus musculus]		1.86057	2.00988	1.80208	2.13911	1.95636	2.10163	2.26023	1.75003		0.645274	0.0641508
Rheb	Q921J2	GTP-binding protein Rheb [OS=Mus musculus]		-0.628598	-0.501871	-0.232375	-1.53687	0.267746	0.381346	0.0839825	-0.672928		0.0919847	0.739964
Rab3gap2	Q8BMG7	Rab3 GTPase-activating protein non-catalytic subunit [OS=Mus musculus]		NaN	-1.77301	-1.98112	NaN	-1.48658	-1.63244	-1.23873	-1.73685		0.11209	0.353413
Fsd1	Q7TPM6	Fibronectin type III and SPRY domain-containing protein 1 [OS=Mus musculus]		-1.48544	-2.54879	-0.516141	2.42956	-4.50421	-2.24721	-0.91741	-0.714224		0.30003	-1.56556
Ruvbl1	P60122	RuvB-like 1 [OS=Mus musculus]		-4.65765	NaN	NaN	NaN	NaN	NaN	NaN	NaN		1	#VALUE!
Kcna3	P16390	Potassium voltage-gated channel subfamily A member 3 [OS=Mus musculus]		0.906062	1.09558	0.508252	1.14698	0.610817	1.37187	1.0707	0.586889		0.986711	-0.00414801
Vps53	Q8CCB4	Vacuolar protein sorting-associated protein 53 homolog [OS=Mus musculus]		-2.50124	-2.76489	-1.05316	NaN	-1.24086	-2.34891	-2.03723	-2.34144		0.841166	0.114322
Gatd1	Q8BFQ8	Glutamine amidotransferase-like class 1 domain-containing protein 1 [OS=Mus musculus]		NaN	-1.64885	-1.28072	-3.7113	-0.890623	-3.08386	-1.35212	-1.85184		0.640756	0.419012
Apool	Q78IK4	MICOS complex subunit Mic27 [OS=Mus musculus]		NaN	NaN	-2.49127	NaN	-2.58257	-2.40862	-2.97615	-3.18522		1	-0.296875
Rab8b	P61028	Ras-related protein Rab-8B [OS=Mus musculus]		0.858605	1.26619	1.94379	-0.0665894	1.07724	0.962767	1.74522	1.74391		0.447632	0.381786
Nol3	Q9D1X0	Nucleolar protein 3 [OS=Mus musculus]		-1.17501	-0.107244	-1.25242	NaN	-1.40076	-0.756357	-2.03555	-2.37373		0.188765	-0.796707
Entpd2	O55026	Ectonucleoside triphosphate diphosphohydrolase 2 [OS=Mus musculus]		-1.4596	-1.28613	-1.08719	-2.02011	-2.28165	-1.33871	-1.34105	-1.84241		0.462435	-0.237698
Plaa	P27612	Phospholipase A-2-activating protein [OS=Mus musculus]		-3.08983	-2.50472	-2.05917	-3.30538	-2.34575	-1.41239	-3.34481	-2.71948		0.585619	0.284163
Dock4	P59764	Dedicator of cytokinesis protein 4 [OS=Mus musculus]		NaN	NaN	NaN	NaN	NaN	NaN	NaN	NaN		NaN	0
Rab11fip5	Q8R361	Rab11 family-interacting protein 5 [OS=Mus musculus]		-0.969264	NaN	-3.09035	-2.16771	-3.11274	NaN	-2.41728	-2.62552		0.377192	-0.64274
Csnk1e	Q9JMK2	Casein kinase I isoform epsilon [OS=Mus musculus]		NaN	-2.90489	-2.0961	NaN	-4.63914	NaN	-2.06708	NaN		0.591755	-0.852617
Ckap4	Q8BMK4	Cytoskeleton-associated protein 4 [OS=Mus musculus]		NaN	NaN	NaN	NaN	NaN	NaN	NaN	NaN		NaN	0
Acyp1	P56376	Acylphosphatase-1 [OS=Mus musculus]		-1.596	-0.84828	-0.344472	-0.497541	0.0373707	-0.148281	-0.134577	-0.800905		0.145091	0.559975
Psmb6	Q60692	Proteasome subunit beta type-6 [OS=Mus musculus]		1.6523	1.31669	2.02635	1.32442	1.91528	2.00531	1.95118	1.85432		0.085616	0.351584
Ndufaf2	Q59J78	NADH dehydrogenase [ubiquinone] 1 alpha subcomplex assembly factor 2 [OS=Mus musculus]		-1.07997	-1.47862	-1.00834	-2.3472	-0.982788	-0.793413	-1.04936	-1.20542		0.190562	0.47079
Mark3	Q03141	MAP/microtubule affinity-regulating kinase 3 [OS=Mus musculus]		NaN	NaN	NaN	NaN	NaN	NaN	NaN	NaN		NaN	0
Kcna1	P16388	Potassium voltage-gated channel subfamily A member 1 [OS=Mus musculus]		NaN	NaN	-3.56353	NaN	-1.74438	-2.67204	-1.41495	-3.46516		1	1.2394
Uso1	Q9Z1Z0	General vesicular transport factor p115 [OS=Mus musculus]		NaN	NaN	NaN	NaN	-3.44795	-3.35344	NaN	NaN		1	#VALUE!
Pdia4	P08003	Protein disulfide-isomerase A4 [OS=Mus musculus]		-2.84378	-3.85052	NaN	-4.45453	-3.00582	-4.30161	NaN	-3.11875		0.720159	0.240884
Mif	P34884	Macrophage migration inhibitory factor [OS=Mus musculus]		2.7127	2.95728	3.82132	3.2527	3.92686	3.64015	2.89304	2.77045		0.75326	0.121623
Rars1	Q9D0I9	Arginine--tRNA ligase, cytoplasmic [OS=Mus musculus]		-2.09694	-3.0449	-2.24965	NaN	-4.29142	-2.2718	-2.08561	-1.85959		0.826757	-0.163273
Rab39b	Q8BHC1	Ras-related protein Rab-39B [OS=Mus musculus]		-0.488326	-0.36529	-0.216964	-0.407936	-0.223011	-0.232059	-0.112095	-0.154688		0.0249701	0.189166
Wasl	Q91YD9	Actin nucleation-promoting factor WASL [OS=Mus musculus]		-3.49912	-2.26754	-3.59175	-1.87874	-2.11994	-2.29819	-1.70991	-3.6214		0.557188	0.371927
Scrn3	Q3TMH2	Secernin-3 [OS=Mus musculus]		-1.91202	-1.81041	-4.04137	-5.23883	-1.87096	-2.01821	-3.60406	-3.41205		0.602368	0.524335
Ech1	O35459	Delta(3,5)-Delta(2,4)-dienoyl-CoA isomerase, mitochondrial [OS=Mus musculus]		NaN	-2.67746	NaN	NaN	-3.05282	-1.95362	NaN	-2.65968		1	0.122086
Pdk1	Q8BFP9	[Pyruvate dehydrogenase (acetyl-transferring)] kinase isozyme 1, mitochondrial [OS=Mus musculus]		-3.01249	-1.12976	-1.36016	-2.44563	-0.966629	-1.52111	-1.42825	-1.04489		0.160907	0.746791
Fkbp4	P30416	Peptidyl-prolyl cis-trans isomerase FKBP4 [OS=Mus musculus]		-1.57477	-0.919256	-1.82864	NaN	-0.296406	-0.245628	-0.950548	-1.39563		0.130355	0.718837
Sugt1	Q9CX34	Protein SGT1 homolog [OS=Mus musculus]		0.480731	0.618761	-0.172662	NaN	-1.54353	NaN	-1.01294	-0.754711		0.0137686	-1.41267
Sh3kbp1	Q8R550	SH3 domain-containing kinase-binding protein 1 [OS=Mus musculus]		NaN	-1.49882	-1.27837	NaN	-1.79797	-2.4001	-1.14444	-1.82482		0.360457	-0.403237
Acap2	Q6ZQK5	Arf-GAP with coiled-coil, ANK repeat and PH domain-containing protein 2 [OS=Mus musculus]		NaN	-4.72105	-3.92008	NaN	-5.62717	-4.81678	-3.98041	-3.42946		0.860502	-0.142892
Ddx1	Q91VR5	ATP-dependent RNA helicase DDX1 [OS=Mus musculus]		NaN	NaN	NaN	NaN	NaN	NaN	NaN	NaN		NaN	0
Cntfr	O88507	Ciliary neurotrophic factor receptor subunit alpha [OS=Mus musculus]		NaN	NaN	NaN	NaN	NaN	NaN	NaN	NaN		NaN	0
Cnnm1	Q0GA42	Metal transporter CNNM1 [OS=Mus musculus]		-2.83142	-4.08849	-3.35605	-5.07155	-3.04433	-3.02757	-3.23897	-2.5623		0.137124	0.868588
Man2c1	Q91W89	Alpha-mannosidase 2C1 [OS=Mus musculus]		NaN	NaN	NaN	NaN	NaN	-4.59231	NaN	-4.68556		1	#VALUE!
Osbp	Q3B7Z2	Oxysterol-binding protein 1 [OS=Mus musculus]		-1.26411	-1.5485	-0.0772047	NaN	-1.55338	-0.582306	-0.239662	-1.00141		0.822693	0.119084
Atg7	Q9D906	Ubiquitin-like modifier-activating enzyme ATG7 [OS=Mus musculus]		-0.160251	-1.53551	-0.39207	0.526026	-2.51445	-0.969419	-2.13294	-1.23321		0.0572505	-1.32205
Cacng2	O88602	Voltage-dependent calcium channel gamma-2 subunit [OS=Mus musculus]		0.134137	0.0204983	0.434945	1.17859	0.396103	0.434235	-0.308832	0.280136		0.46908	-0.241633
Llgl1	Q80Y17	Lethal(2) giant larvae protein homolog 1 [OS=Mus musculus]		NaN	NaN	NaN	NaN	NaN	NaN	NaN	NaN		NaN	0
Synj2bp	Q9D6K5	Synaptojanin-2-binding protein [OS=Mus musculus]		-1.05753	-0.340748	0.0858812	-0.679111	0.245188	-0.622906	-0.521849	-0.737921		0.79748	0.0885062
Ap1m1	P35585	AP-1 complex subunit mu-1 [OS=Mus musculus]		2.50725	1.84001	-0.444114	2.27005	-1.95248	-0.725489	-1.98761	0.892769		0.0409705	-2.4865
F8a1	Q00558	40-kDa huntingtin-associated protein [OS=Mus musculus]		-5.8488	-2.68031	-2.49873	NaN	-2.52428	-2.35683	-2.76211	-2.33582		0.254314	1.18118
Dock9	Q8BIK4	Dedicator of cytokinesis protein 9 [OS=Mus musculus]		-0.304898	-0.420866	-0.919612	1.0423	-0.778996	-0.874317	-0.829458	-1.26243		0.120101	-0.785532
Ak2	Q9WTP6	Adenylate kinase 2, mitochondrial [OS=Mus musculus]		-1.29187	-1.42744	-2.16426	-0.496801	-2.23778	-1.73545	-1.98631	-1.70208		0.167882	-0.570311
Pcyt2	Q922E4	Ethanolamine-phosphate cytidylyltransferase [OS=Mus musculus]		2.6951	2.62004	1.13183	-0.492569	-1.21118	0.495094	-1.59473	2.75236		0.310331	-1.37821
Ndufb11	O09111	NADH dehydrogenase [ubiquinone] 1 beta subcomplex subunit 11, mitochondrial [OS=Mus musculus]		2.62165	2.21705	2.569	2.22638	2.78564	3.37691	2.69088	2.77355		0.0407313	0.498227
Cstb	Q62426	Cystatin-B [OS=Mus musculus]		-1.09152	0.868015	1.00813	NaN	0.748571	1.01383	0.731119	0.749725		0.381551	0.549268
Apoo	Q9DCZ4	MICOS complex subunit Mic26 [OS=Mus musculus]		1.09316	0.489265	0.484838	0.440937	0.783062	1.04796	0.633398	0.954695		0.254763	0.227729
Arhgap26	Q6ZQ82	Rho GTPase-activating protein 26 [OS=Mus musculus]		-5.06343	-2.45724	-1.97636	-4.51236	-3.61144	-4.6092	-3.03822	-2.31936		0.908403	0.107794
Neo1	P97798	Neogenin [OS=Mus musculus]		-3.99938	-4.0411	-3.82901	NaN	NaN	NaN	-4.55163	-3.85869		0.427237	-0.248662
Cyth2	P63034	Cytohesin-2 [OS=Mus musculus]		-0.693841	-0.352722	-0.656928	-0.301258	-0.77729	-0.421062	-0.480711	-0.194916		0.841988	0.0326924
Ube2l3	P68037	Ubiquitin-conjugating enzyme E2 L3 [OS=Mus musculus]		-1.10486	-1.49791	-1.23516	-1.04414	-1.08884	-0.541399	-1.11819	-1.07259		0.171925	0.265263
Ipo7	Q9EPL8	Importin-7 [OS=Mus musculus]		-3.37956	-3.35258	-2.38677	-3.58975	-2.24422	-1.28974	-2.7853	-2.32584		0.0492456	1.01589
Pgs1	Q8BHF7	CDP-diacylglycerol--glycerol-3-phosphate 3-phosphatidyltransferase, mitochondrial [OS=Mus musculus]		NaN	NaN	-3.10849	NaN	-4.88462	-3.70218	-3.83269	NaN		1	-1.03134
Txndc5	Q91W90	Thioredoxin domain-containing protein 5 [OS=Mus musculus]		-4.22766	-2.59411	-2.11826	NaN	-2.31165	-3.68677	-2.0147	-2.13253		0.556702	0.443598
C1qbp	O35658	Complement component 1 Q subcomponent-binding protein, mitochondrial [OS=Mus musculus]		-0.658477	-0.39118	-0.570462	-1.27002	0.047617	0.200626	-0.512995	-0.89469		0.221412	0.432674
Tnks1bp1	P58871	182 kDa tankyrase-1-binding protein [OS=Mus musculus]		NaN	NaN	NaN	NaN	NaN	NaN	NaN	NaN		NaN	0
Krt2	Q3TTY5	Keratin, type II cytoskeletal 2 epidermal [OS=Mus musculus]		-0.877189	-2.15772	-0.259145	-1.26308	-0.469053	-0.84799	-0.0931683	-0.182945		0.137343	0.740995
Ric8a	Q3TIR3	Synembryn-A [OS=Mus musculus]		NaN	NaN	NaN	NaN	NaN	NaN	NaN	NaN		NaN	0
Sema7a	Q9QUR8	Semaphorin-7A [OS=Mus musculus]		NaN	NaN	NaN	NaN	NaN	NaN	NaN	NaN		NaN	0
Brsk2	Q69Z98	Serine/threonine-protein kinase BRSK2 [OS=Mus musculus]		NaN	NaN	NaN	NaN	NaN	NaN	NaN	NaN		NaN	0
Reps1	O54916	RalBP1-associated Eps domain-containing protein 1 [OS=Mus musculus]		NaN	NaN	-3.18382	NaN	-1.95878	NaN	-2.86429	NaN		1	0.772285
Psmd9	Q9CR00	26S proteasome non-ATPase regulatory subunit 9 [OS=Mus musculus]		-1.52256	-1.90397	-0.464862	NaN	-0.144424	-0.552683	-0.473364	-2.53166		0.635166	0.371597
Krt10	P02535	Keratin, type I cytoskeletal 10 [OS=Mus musculus]		2.49708	1.88821	1.27735	2.9353	1.22716	1.7476	1.79206	2.38397		0.434321	-0.36179
Atad1	Q9D5T0	Outer mitochondrial transmembrane helix translocase [OS=Mus musculus]		-1.22764	-1.3003	-1.15379	NaN	-1.17505	-0.982487	-1.9303	-1.83886		0.408663	-0.254428
Camk1d	Q8BW96	Calcium/calmodulin-dependent protein kinase type 1D [OS=Mus musculus]		-0.0956259	-0.0622215	-0.099576	-0.319708	-0.102743	0.344393	-0.277891	-0.198404		0.591424	0.0856214
Xpo1	Q6P5F9	Exportin-1 [OS=Mus musculus]		-4.10929	NaN	-2.66829	NaN	-3.66862	-2.8288	-3.4659	-4.25909		0.802692	-0.16681
Pdpk1	Q9Z2A0	3-phosphoinositide-dependent protein kinase 1 [OS=Mus musculus]		NaN	NaN	-2.48066	NaN	-4.53252	-4.31589	-3.99567	-4.31761		1	-1.80976
Ube2v2	Q9D2M8	Ubiquitin-conjugating enzyme E2 variant 2 [OS=Mus musculus]		0.152928	0.163807	0.187669	0.270237	1.41759	1.29249	1.65784	0.829773		0.000755339	1.10576
Timm8a1	Q9WVA2	Mitochondrial import inner membrane translocase subunit Tim8 A [OS=Mus musculus]		1.40701	1.09865	1.37321	0.888666	1.26812	1.18697	1.43255	1.61827		0.279227	0.184592
Apbb1	Q9QXJ1	Amyloid beta precursor protein binding family B member 1 [OS=Mus musculus]		NaN	-1.86352	-1.42938	-0.956533	-1.88393	-2.04716	-1.63105	-1.35063		0.321846	-0.311712
Gapvd1	Q6PAR5	GTPase-activating protein and VPS9 domain-containing protein 1 [OS=Mus musculus]		NaN	NaN	NaN	NaN	NaN	NaN	NaN	NaN		NaN	0
Nrn1	Q8CFV4	Neuritin [OS=Mus musculus]		1.03332	1.22027	1.88941	1.02093	2.07068	1.90216	1.92136	0.944342		0.25052	0.418651
Csde1	Q91W50	Cold shock domain-containing protein E1 [OS=Mus musculus]		NaN	NaN	NaN	NaN	NaN	NaN	NaN	NaN		NaN	0
Slmap	Q3URD3	Sarcolemmal membrane-associated protein [OS=Mus musculus]		NaN	NaN	NaN	NaN	NaN	NaN	NaN	NaN		NaN	0
Sh3bgrl	Q9JJU8	Adapter Sh3bgrl [OS=Mus musculus]		-4.69516	NaN	NaN	-1.71359	-0.865612	-3.40377	NaN	-1.17907		0.427368	1.38823
Gsn	P13020	Gelsolin [OS=Mus musculus]		-1.18147	-3.12179	0.544227	3.89991	-2.40302	-1.43093	-0.934296	-2.16507		0.291006	-1.76855
Mtfp1	Q9CRB8	Mitochondrial fission process protein 1 [OS=Mus musculus]		-1.05046	-1.0388	-0.748349	-2.59393	-0.541857	-0.764702	-2.11489	-0.83868		0.612727	0.292853
Abhd16a	Q9Z1Q2	Phosphatidylserine lipase ABHD16A [OS=Mus musculus]		-0.815295	-0.854237	-1.63726	-1.64048	-1.85766	-0.792446	-2.01719	-0.477909		0.915597	-0.0494838
Pdap1	Q3UHX2	28 kDa heat- and acid-stable phosphoprotein [OS=Mus musculus]		NaN	NaN	NaN	NaN	NaN	NaN	NaN	NaN		NaN	0
Elmo2	Q8BHL5	Engulfment and cell motility protein 2 [OS=Mus musculus]		-2.31774	-3.23458	-2.46057	-2.36426	-3.11974	-1.68646	-1.92864	-2.86716		0.653767	0.193786
Creld1	Q91XD7	Protein disulfide isomerase Creld1 [OS=Mus musculus]		NaN	NaN	NaN	NaN	NaN	NaN	NaN	NaN		NaN	0
Ndufab1	Q9CR21	Acyl carrier protein, mitochondrial [OS=Mus musculus]		NaN	-3.30981	-1.95716	-2.32036	-0.175991	-0.819679	-1.58342	-2.68576		0.154023	1.2129
Arvcf	P98203	Splicing regulator ARVCF [OS=Mus musculus]		-1.95389	-2.20476	-2.03043	-1.26885	-2.96676	-1.779	-3.00383	-1.83025		0.231088	-0.530479
Mlycd	Q99J39	Malonyl-CoA decarboxylase, mitochondrial [OS=Mus musculus]		NaN	NaN	NaN	NaN	NaN	NaN	NaN	NaN		NaN	0
Pycr2	Q922Q4	Pyrroline-5-carboxylate reductase 2 [OS=Mus musculus]		-0.526429	-1.65212	-0.384536	NaN	0.184994	-0.484722	-1.2282	-0.39757		0.472128	0.372988
Fmnl1	Q9JL26	Formin-like protein 1 [OS=Mus musculus]		NaN	NaN	NaN	NaN	NaN	NaN	NaN	NaN		NaN	0
Glrx5	Q80Y14	Glutaredoxin-related protein 5, mitochondrial [OS=Mus musculus]		-1.23681	-1.21352	-1.86552	NaN	-2.78954	-2.36555	NaN	NaN		0.0371782	-1.13892
Ppp2r2d	Q925E7	Serine/threonine-protein phosphatase 2A 55 kDa regulatory subunit B delta isoform [OS=Mus musculus]		NaN	NaN	NaN	NaN	NaN	NaN	NaN	NaN		NaN	0
Cct6b	Q61390	T-complex protein 1 subunit zeta-2 [OS=Mus musculus]		NaN	NaN	-1.88088	NaN	-1.12914	-2.24559	-1.67648	-3.43933		1	-0.241752
Stk39	Q9Z1W9	STE20/SPS1-related proline-alanine-rich protein kinase [OS=Mus musculus]		-2.82341	-2.76376	-1.16012	-2.81524	-3.32272	-1.62977	-1.63846	-2.79389		0.942508	0.0444255
Gmppb	Q8BTZ7	Mannose-1-phosphate guanyltransferase beta [OS=Mus musculus]		-2.87984	NaN	NaN	NaN	NaN	NaN	NaN	-4.20359		1	-1.32374
Dgke	Q9R1C6	Diacylglycerol kinase epsilon [OS=Mus musculus]		-1.16986	-1.4913	-2.96723	-0.696033	-1.79917	-1.85603	-2.36875	-1.90499		0.45911	-0.401126
Cdv3	Q4VAA2	Protein CDV3 [OS=Mus musculus]		-1.71618	-0.800039	-0.467523	-3.47642	-0.918285	-1.94074	0.0687237	-0.662212		0.379136	0.751911
Arl3	Q9WUL7	ADP-ribosylation factor-like protein 3 [OS=Mus musculus]		-5.28075	-1.57525	NaN	NaN	0.0783253	-1.31375	-1.11565	-1.77464		0.134435	2.39657
Slc7a5	Q9Z127	Large neutral amino acids transporter small subunit 1 [OS=Mus musculus]		0.211923	0.00149155	0.179433	0.272787	0.531605	0.830946	0.35289	0.735668		0.0104632	0.446369
Mtch1	Q791T5	Mitochondrial carrier homolog 1 [OS=Mus musculus]		-0.150865	-0.0241508	0.364842	-1.19903	0.935194	0.998734	1.15852	-0.0741787		0.0603489	1.00687
Ephb3	P54754	Ephrin type-B receptor 3 [OS=Mus musculus]		-0.431558	-0.357388	-0.614694	-1.70944	-0.861904	-2.20464	-0.955137	-0.625702		0.449484	-0.383576
Nedd8	P29595	NEDD8 [OS=Mus musculus]		0.968808	0.238535	0.291898	0.664785	0.174128	0.935507	-0.361794	-0.924614		0.223945	-0.5852
Lrrc4b	P0C192	Leucine-rich repeat-containing protein 4B [OS=Mus musculus]		NaN	-2.42493	-0.775266	NaN	-1.54984	-0.990601	-1.12491	-2.37443		0.90213	0.0901546
Ide	Q9JHR7	Insulin-degrading enzyme [OS=Mus musculus]		NaN	NaN	NaN	NaN	-2.03451	NaN	NaN	NaN		1	#VALUE!
Cc2d1a	Q8K1A6	Coiled-coil and C2 domain-containing protein 1A [OS=Mus musculus]		NaN	-3.63428	-3.12879	-3.59723	NaN	NaN	-3.33695	-5.24398		0.340854	-0.837029
Slc44a2	Q8BY89	Choline transporter-like protein 2 [OS=Mus musculus]		-1.81699	-2.0134	-1.75499	-4.10595	-1.02645	-0.683407	-1.84906	-2.25024		0.197388	0.970544
Atox1	O08997	Copper transport protein ATOX1 [OS=Mus musculus]		1.06842	1.30577	1.20163	0.537113	0.735268	1.26882	0.775089	0.747644		0.519457	-0.146525
Numb	Q9QZS3	Protein numb homolog [OS=Mus musculus]		NaN	-1.74355	-1.2907	-2.68708	-2.28378	-1.11018	-0.989285	-1.38008		0.38335	0.466281
Gabrg2	P22723	Gamma-aminobutyric acid receptor subunit gamma-2 [OS=Mus musculus]		-2.17907	-0.514006	-1.11891	-1.44124	-1.06158	0.392353	-1.01589	-1.27983		0.310071	0.572073
Prkcsh	O08795	Glucosidase 2 subunit beta [OS=Mus musculus]		NaN	NaN	NaN	NaN	-1.01875	NaN	-1.49403	NaN		1	#VALUE!
Sri	Q6P069	Sorcin [OS=Mus musculus]		-0.0124445	0.300104	0.616775	0.459078	0.711233	0.586329	0.927382	0.896669		0.0308672	0.439525
Arfgef3	Q3UGY8	Brefeldin A-inhibited guanine nucleotide-exchange protein 3 [OS=Mus musculus]		NaN	NaN	NaN	NaN	NaN	NaN	NaN	NaN		NaN	0
Sema4a	Q62178	Semaphorin-4A [OS=Mus musculus]		-2.69434	-2.18028	-2.21751	NaN	-2.28454	-1.64494	-1.84903	-2.70037		0.467249	0.244322
Sec31a	Q3UPL0	Protein transport protein Sec31A [OS=Mus musculus]		NaN	-2.91794	-2.41945	NaN	-5.27537	-5.24272	-2.20078	-2.0632		0.493244	-1.02682
Acad8	Q9D7B6	Isobutyryl-CoA dehydrogenase, mitochondrial [OS=Mus musculus]		-1.97787	-4.3235	-2.25191	-4.31187	-2.0505	-3.53058	-5.59614	-1.26947		0.930231	0.104615
Hecw2	Q6I6G8	E3 ubiquitin-protein ligase HECW2 [OS=Mus musculus]		NaN	-3.64348	-3.74222	NaN	-2.32581	-2.77164	NaN	NaN		0.0375901	1.14412
Rpl7a	P12970	60S ribosomal protein L7a [OS=Mus musculus]		-2.30919	-1.9197	-0.900601	NaN	-0.693401	-0.87627	-0.506569	-0.891167		0.0462214	0.967978
Rab27b	Q99P58	Ras-related protein Rab-27B [OS=Mus musculus]		-1.12014	-1.39955	-1.21176	-1.58143	-1.83074	-1.85847	-2.73138	-3.32463		0.0258961	-1.10808
Pfdn5	Q9WU28	Prefoldin subunit 5 [OS=Mus musculus]		-1.25606	-0.253838	-0.706149	-3.23126	-0.41894	0.0197735	-0.39356	-0.909731		0.219503	0.936213
Dynlrb1	P62627	Dynein light chain roadblock-type 1 [OS=Mus musculus]		-0.43023	0.256826	-0.357837	-0.298824	0.572441	0.572037	0.246428	0.00264549		0.0378036	0.555904
Adk	P55264	Adenosine kinase [OS=Mus musculus]		-2.43217	-1.98717	-2.38874	-2.78938	-1.78227	-2.45411	-1.65799	-2.0894		0.146305	0.403421
Fkbp8	O35465	Peptidyl-prolyl cis-trans isomerase FKBP8 [OS=Mus musculus]		NaN	-1.62169	-0.941648	-1.89808	-1.45765	-1.57234	-1.8325	-1.6332		0.615002	-0.136786
Plch2	A2AP18	1-phosphatidylinositol 4,5-bisphosphate phosphodiesterase eta-2 [OS=Mus musculus]		-2.92029	NaN	-1.31077	-1.17344	-1.28058	-1.27983	-1.22904	-1.13677		0.280241	0.569945
Carmil2	Q3V3V9	Capping protein, Arp2/3 and myosin-I linker protein 2 [OS=Mus musculus]		-2.40175	-1.58919	-1.71468	-2.45679	NaN	-2.16102	-2.82062	-2.58783		0.183285	-0.482554
Ocrl	Q6NVF0	Inositol polyphosphate 5-phosphatase OCRL [OS=Mus musculus]		-2.32967	NaN	NaN	-2.06869	-2.49451	-1.98539	-2.38482	NaN		0.715331	-0.089059
Slc2a13	Q3UHK1	Proton myo-inositol cotransporter [OS=Mus musculus]		NaN	NaN	NaN	NaN	NaN	NaN	NaN	NaN		NaN	0
Ppif	Q99KR7	Peptidyl-prolyl cis-trans isomerase F, mitochondrial [OS=Mus musculus]		-0.0613508	-0.0947056	0.449733	NaN	0.222685	0.392672	0.302767	0.0759048		0.409714	0.150615
Tdrkh	Q80VL1	Tudor and KH domain-containing protein [OS=Mus musculus]		-3.53142	-3.66058	-2.84827	NaN	-2.64845	-2.53731	NaN	NaN		0.105129	0.753876
Psma4	Q9R1P0	Proteasome subunit alpha type-4 [OS=Mus musculus]		-2.04894	-1.73213	-2.13273	-4.74409	-0.588913	-1.07023	-1.89252	-1.15281		0.0939648	1.48835
Acot1	O55137	Acyl-coenzyme A thioesterase 1 [OS=Mus musculus]		NaN	NaN	NaN	NaN	NaN	NaN	NaN	NaN		NaN	0
Snap29	Q9ERB0	Synaptosomal-associated protein 29 [OS=Mus musculus]		-2.82256	-2.52563	-0.962749	-2.62446	-1.65591	-2.56849	-1.2231	-2.19987		0.55906	0.322007
Dgki	D3YWQ0	Diacylglycerol kinase iota [OS=Mus musculus]		-3.31435	-3.58927	-3.11394	NaN	-3.22822	-2.85196	-3.55832	-3.72304		0.996438	-0.00119797
Abhd11	Q8K4F5	Protein ABHD11 [OS=Mus musculus]		NaN	-3.28757	-2.10038	NaN	-2.23055	-2.022	-3.20134	-2.5265		0.726547	0.198875
Arhgap33	Q80YF9	Rho GTPase-activating protein 33 [OS=Mus musculus]		NaN	-3.53685	-3.15817	NaN	NaN	NaN	-3.28676	-3.66424		0.679354	-0.127986
Rptor	Q8K4Q0	Regulatory-associated protein of mTOR [OS=Mus musculus]		NaN	NaN	NaN	NaN	-2.65126	NaN	-1.78938	-2.45226		1	#VALUE!
Kpna3	O35344	Importin subunit alpha-4 [OS=Mus musculus]		-2.48953	-2.22686	-1.83244	-2.55394	NaN	-2.23402	-1.93288	-2.227		0.523919	0.144393
Cops8	Q8VBV7	COP9 signalosome complex subunit 8 [OS=Mus musculus]		-3.78731	-1.61398	-1.97283	NaN	-1.42236	-0.777546	-0.259169	-0.856577		0.0489217	1.62913
Csnk1d	Q9DC28	Casein kinase I isoform delta [OS=Mus musculus]		NaN	NaN	NaN	NaN	NaN	NaN	NaN	NaN		NaN	0
Armc1	Q9D7A8	Armadillo repeat-containing protein 1 [OS=Mus musculus]		-1.56496	-1.53438	-1.03083	-2.11083	-1.62547	-0.690262	-0.664942	-0.726444		0.0959371	0.633471
Traf3	Q60803	TNF receptor-associated factor 3 [OS=Mus musculus]		NaN	NaN	NaN	NaN	NaN	NaN	NaN	NaN		NaN	0
Atp5mf	P56135	ATP synthase subunit f, mitochondrial [OS=Mus musculus]		3.04425	3.07874	3.64654	2.81013	3.83232	3.21996	3.13587	3.26035		0.397061	0.217206
Adam11	Q9R1V4	Disintegrin and metalloproteinase domain-containing protein 11 [OS=Mus musculus]		0.22261	-0.846752	-0.452985	-2.0098	-2.26238	-0.933144	-1.13294	-0.211342		0.586393	-0.363218
Upf1	Q9EPU0	Regulator of nonsense transcripts 1 [OS=Mus musculus]		NaN	NaN	NaN	NaN	NaN	NaN	NaN	NaN		NaN	0
Vps33b	P59016	Vacuolar protein sorting-associated protein 33B [OS=Mus musculus]		1.44163	0.400682	-0.487119	1.18677	-2.52994	-1.07178	-2.34025	-0.724228		0.0103999	-2.30204
Atg9a	Q68FE2	Autophagy-related protein 9A [OS=Mus musculus]		NaN	NaN	NaN	NaN	NaN	NaN	NaN	NaN		NaN	0
Hnrnpa2b1	O88569	Heterogeneous nuclear ribonucleoproteins A2/B1 [OS=Mus musculus]		NaN	NaN	NaN	NaN	-0.230446	-0.946056	0.136589	-1.42463		1	#VALUE!
Braf	P28028	Serine/threonine-protein kinase B-raf [OS=Mus musculus]		NaN	NaN	NaN	NaN	NaN	NaN	NaN	NaN		NaN	0
Lxn	P70202	Latexin [OS=Mus musculus]		0.383315	0.555529	0.708081	0.202713	0.513561	0.595354	0.142084	0.307142		0.643409	-0.0728741
Yars2	Q8BYL4	Tyrosine--tRNA ligase, mitochondrial [OS=Mus musculus]		-2.59483	-2.39405	-1.87873	-3.56092	NaN	-2.38173	-3.06804	-2.5218		0.916065	-0.0500606
Rab33b	O35963	Ras-related protein Rab-33B [OS=Mus musculus]		1.89412	1.59597	2.00414	1.73202	1.32616	1.61868	0.304863	0.993464		0.0455253	-0.745773
Eif5	P59325	Eukaryotic translation initiation factor 5 [OS=Mus musculus]		-4.03346	-2.89079	-1.15005	-1.63766	-1.47164	-1.29426	-0.959137	-2.55463		0.287158	0.858072
Pik3r4	Q8VD65	Phosphoinositide 3-kinase regulatory subunit 4 [OS=Mus musculus]		0.245847	-0.625019	-2.08927	0.128534	-5.90021	-1.56655	-4.35291	-1.21043		0.076041	-2.67255
Erp29	P57759	Endoplasmic reticulum resident protein 29 [OS=Mus musculus]		-3.70281	0.0883083	0.00168705	-1.44628	-0.0717106	0.108292	0.249353	-0.371122		0.21439	1.24347
Cops7a	Q9CZ04	COP9 signalosome complex subunit 7a [OS=Mus musculus]		-2.65106	-1.22816	-0.169591	NaN	0.76598	-0.14875	0.438564	-1.75046		0.245325	1.17594
Mark4	Q8CIP4	MAP/microtubule affinity-regulating kinase 4 [OS=Mus musculus]		-2.14637	-2.78201	-1.83362	-2.44471	-5.44223	-5.29719	-1.05263	-0.849297		0.531199	-0.858664
Banf1	O54962	Barrier-to-autointegration factor [OS=Mus musculus]		0.376592	0.181074	-1.47641	1.42534	-1.42641	-0.764938	-0.230236	-0.155972		0.292426	-0.771039
Dmxl1	Q6PNC0	DmX-like protein 1 [OS=Mus musculus]		NaN	NaN	NaN	NaN	NaN	NaN	NaN	NaN		NaN	0
Sgsm1	Q8BPQ7	Small G protein signaling modulator 1 [OS=Mus musculus]		-5.53698	-5.99947	-5.31174	-6.59327	NaN	-7.32003	-5.31162	-4.84471		0.963113	0.0349127
Pam16	Q9CQV1	Mitochondrial import inner membrane translocase subunit TIM16 [OS=Mus musculus]		-0.739118	-1.999	-1.58447	-1.51453	-2.80835	-1.4147	-2.73979	-1.36795		0.240126	-0.623417
Ube2v1	Q9CZY3	Ubiquitin-conjugating enzyme E2 variant 1 [OS=Mus musculus]		-0.619374	-0.566393	-0.0268087	-0.999487	-0.760992	-0.697611	-0.36087	-0.578123		0.839055	-0.0463834
Nck2	O55033	Cytoplasmic protein NCK2 [OS=Mus musculus]		NaN	NaN	NaN	NaN	NaN	NaN	NaN	NaN		NaN	0
Vwa8	Q8CC88	von Willebrand factor A domain-containing protein 8 [OS=Mus musculus]		NaN	NaN	NaN	NaN	NaN	NaN	NaN	NaN		NaN	0
Cpne1	Q8C166	Copine-1 [OS=Mus musculus]		-3.31907	-3.7436	-1.49511	-3.37925	-1.01553	-1.42424	-1.33475	-3.06319		0.111223	1.27483
Uba6	Q8C7R4	Ubiquitin-like modifier-activating enzyme 6 [OS=Mus musculus]		NaN	-2.8048	NaN	NaN	NaN	-1.87001	-1.70574	-2.08297		1	0.918562
Hint3	Q9CPS6	Adenosine 5'-monophosphoramidase HINT3 [OS=Mus musculus]		NaN	-0.958294	-1.02111	NaN	-0.505384	-0.403357	-0.598825	-1.09809		0.218589	0.338286
Ppm1f	Q8CGA0	Protein phosphatase 1F [OS=Mus musculus]		NaN	-3.2847	-1.94685	NaN	-3.15149	NaN	NaN	-3.11315		0.520915	-0.51654
Apmap	Q9D7N9	Adipocyte plasma membrane-associated protein [OS=Mus musculus]		-2.09404	-2.68134	-1.83599	-2.32013	-2.20642	-1.71645	-2.51237	-1.70186		0.485032	0.1986
Tsn	Q62348	Translin [OS=Mus musculus]		NaN	NaN	NaN	NaN	NaN	NaN	NaN	NaN		NaN	0
Rab12	P35283	Ras-related protein Rab-12 [OS=Mus musculus]		-1.2442	-1.04366	-1.44589	NaN	-1.13252	-1.45344	-1.11468	-1.53726		0.703926	-0.0648925
Bcs1l	Q9CZP5	Mitochondrial chaperone BCS1 [OS=Mus musculus]		0.216268	-1.22106	-0.606427	NaN	-2.13535	-0.682899	-0.782475	-2.61582		0.190044	-1.01706
Ppp2r2c	Q8BG02	Serine/threonine-protein phosphatase 2A 55 kDa regulatory subunit B gamma isoform [OS=Mus musculus]		-5.44682	-4.05636	-4.82141	-4.71055	NaN	-4.39548	NaN	-5.84359		0.589373	-0.360752
Agfg2	Q80WC7	Arf-GAP domain and FG repeat-containing protein 2 [OS=Mus musculus]		NaN	NaN	NaN	NaN	NaN	NaN	NaN	NaN		NaN	0
Camk4	P08414	Calcium/calmodulin-dependent protein kinase type IV [OS=Mus musculus]		-1.10531	-1.193	-1.36084	-2.08374	-1.43916	-0.561747	-0.117353	-1.08138		0.13269	0.635813
Ubl4a	P21126	Ubiquitin-like protein 4A [OS=Mus musculus]		1.76531	1.62624	2.00733	1.20484	1.99301	1.69485	1.70702	2.26102		0.268001	0.263043
Sdk2	Q6V4S5	Protein sidekick-2 [OS=Mus musculus]		NaN	NaN	NaN	NaN	NaN	NaN	NaN	NaN		NaN	0
Lnpk	Q7TQ95	Endoplasmic reticulum junction formation protein lunapark [OS=Mus musculus]		-1.02236	-0.933458	-1.00821	-1.72413	-2.21035	-1.93782	-0.860836	-0.992313		0.425911	-0.32829
Wipf3	P0C7L0	WAS/WASL-interacting protein family member 3 [OS=Mus musculus]		-3.85071	-3.81425	-1.68428	-3.5843	-1.86387	-1.31276	-1.3741	-1.7622		0.0217063	1.65515
Gabrb1	P50571	Gamma-aminobutyric acid receptor subunit beta-1 [OS=Mus musculus]		NaN	NaN	NaN	NaN	NaN	NaN	NaN	NaN		NaN	0
Uba5	Q8VE47	Ubiquitin-like modifier-activating enzyme 5 [OS=Mus musculus]		NaN	-2.82276	-2.61999	NaN	-2.71386	-2.56333	-2.92669	NaN		0.937512	-0.0132527
Avl9	Q80U56	Late secretory pathway protein AVL9 homolog [OS=Mus musculus]		NaN	-1.51127	-1.94017	NaN	-0.874405	-1.19597	-0.360929	-0.52692		0.0329523	0.986165
Sphk2	Q9JIA7	Sphingosine kinase 2 [OS=Mus musculus]		-3.52116	-3.21292	-3.18019	NaN	NaN	-4.25896	-2.90398	-2.59747		0.926438	0.0512924
Atp5if1	O35143	ATPase inhibitor, mitochondrial [OS=Mus musculus]		3.90337	3.94139	4.11264	2.6754	3.69709	3.95175	4.01801	4.59881		0.325948	0.408217
Gsr	P47791	Glutathione reductase, mitochondrial [OS=Mus musculus]		NaN	-0.514259	-0.84619	NaN	-0.177214	-0.956127	-0.664087	-0.637493		0.798393	0.0714946
Sult4a1	P63046	Sulfotransferase 4A1 [OS=Mus musculus]		NaN	NaN	-1.86707	NaN	-1.5963	-2.3821	-1.7804	-2.6981		1	-0.247156
Rpl7	P14148	60S ribosomal protein L7 [OS=Mus musculus]		-0.455796	-1.05946	0.0655413	-0.612158	-1.28358	-0.0714264	-0.450348	-0.218275		0.979482	0.00955915
Msra	Q9D6Y7	Mitochondrial peptide methionine sulfoxide reductase [OS=Mus musculus]		NaN	NaN	NaN	NaN	NaN	NaN	NaN	NaN		NaN	0
Nedd4	P46935	E3 ubiquitin-protein ligase NEDD4 [OS=Mus musculus]		NaN	NaN	NaN	NaN	NaN	NaN	NaN	NaN		NaN	0
Mras	O08989	Ras-related protein M-Ras [OS=Mus musculus]		0.41944	0.207701	-0.0238791	0.868631	-0.120167	-0.24469	-0.108326	-0.222786		0.030851	-0.541965
Camkk1	Q8VBY2	Calcium/calmodulin-dependent protein kinase kinase 1 [OS=Mus musculus]		-1.99638	-1.19099	-1.12493	NaN	0.0934467	-0.947983	0.0297661	-1.123		0.0853763	0.950493
Ap3s1	Q9DCR2	AP-3 complex subunit sigma-1 [OS=Mus musculus]		-1.79948	-3.40037	-0.853793	-5.14296	-1.19414	-0.988213	-0.747564	-0.185785		0.0815512	2.02023
Pik3c3	Q6PF93	Phosphatidylinositol 3-kinase catalytic subunit type 3 [OS=Mus musculus]		NaN	NaN	NaN	NaN	NaN	NaN	NaN	NaN		NaN	0
Scfd1	Q8BRF7	Sec1 family domain-containing protein 1 [OS=Mus musculus]		0.883849	1.14691	1.005	0.931406	0.900993	1.02991	0.783348	0.796755		0.208724	-0.114039
Adck1	Q9D0L4	AarF domain-containing protein kinase 1 [OS=Mus musculus]		-1.92946	-1.35659	-3.49267	-0.436262	-3.76446	-3.14262	NaN	-2.40407		0.176885	-1.29997
Prodh	Q9WU79	Proline dehydrogenase 1, mitochondrial [OS=Mus musculus]		NaN	NaN	NaN	NaN	NaN	NaN	NaN	NaN		NaN	0
Ptprn	Q60673	Receptor-type tyrosine-protein phosphatase-like N [OS=Mus musculus]		NaN	-2.96152	NaN	NaN	-1.97849	NaN	-2.51507	-2.38257		1	0.669481
Rtn4ip1	Q924D0	Reticulon-4-interacting protein 1, mitochondrial [OS=Mus musculus]		-3.93739	-2.7184	-3.15021	-4.20409	-2.62334	-2.71064	-2.55363	-2.03392		0.0347847	1.02214
Dhrs4	Q99LB2	Dehydrogenase/reductase SDR family member 4 [OS=Mus musculus]		NaN	NaN	NaN	NaN	NaN	NaN	NaN	NaN		NaN	0
Ccny	Q8BGU5	Cyclin-Y [OS=Mus musculus]		-1.07028	-0.0263443	-0.482413	-1.90319	-0.476269	-0.350885	0.180111	-0.594315		0.249746	0.560216
Mix23	Q8R3Q6	Protein MIX23 [OS=Mus musculus]		NaN	NaN	NaN	NaN	NaN	NaN	NaN	NaN		NaN	0
Cntn4	Q69Z26	Contactin-4 [OS=Mus musculus]		NaN	NaN	NaN	NaN	NaN	NaN	NaN	NaN		NaN	0
Bola2	Q8BGS2	BolA-like protein 2 [OS=Mus musculus]		-1.27566	-0.88113	NaN	-1.64726	-2.27562	NaN	-2.21343	-2.47581		0.0109502	-1.05361
Ppp1r2	Q9DCL8	Protein phosphatase inhibitor 2 [OS=Mus musculus]		NaN	-1.11297	-1.18561	-2.7581	-0.938391	-0.8174	-2.42838	-2.87879		0.920391	-0.0801821
Hebp1	Q9R257	Heme-binding protein 1 [OS=Mus musculus]		-1.57469	-1.19821	-0.632508	-0.690397	0.0172691	-0.779467	-0.147226	-0.390493		0.0481861	0.69897
Plcd1	Q8R3B1	1-phosphatidylinositol 4,5-bisphosphate phosphodiesterase delta-1 [OS=Mus musculus]		NaN	NaN	NaN	NaN	NaN	NaN	NaN	NaN		NaN	0
Mrpl12	Q9DB15	39S ribosomal protein L12, mitochondrial [OS=Mus musculus]		-0.247628	0.131701	-0.00679874	-1.68717	-0.0175667	-0.00432014	-0.285936	-0.772556		0.702941	0.182378
Timm50	Q9D880	Mitochondrial import inner membrane translocase subunit TIM50 [OS=Mus musculus]		0.189458	-0.0721912	0.221002	-0.254541	0.33799	0.256697	0.345266	-0.396141		0.605675	0.115021
Erp44	Q9D1Q6	Endoplasmic reticulum resident protein 44 [OS=Mus musculus]		-2.05639	-1.80729	-1.80044	-6.15708	-2.89341	-2.83729	-1.20958	-1.65234		0.509036	0.807145
Psmd12	Q9D8W5	26S proteasome non-ATPase regulatory subunit 12 [OS=Mus musculus]		NaN	-4.88291	-3.47622	NaN	-2.10519	-1.12538	-1.3298	-2.69219		0.0267897	2.36642
Arhgef12	Q8R4H2	Rho guanine nucleotide exchange factor 12 [OS=Mus musculus]		NaN	NaN	NaN	NaN	NaN	NaN	NaN	NaN		NaN	0
Tm9sf4	Q8BH24	Transmembrane 9 superfamily member 4 [OS=Mus musculus]		NaN	NaN	NaN	NaN	NaN	NaN	NaN	NaN		NaN	0
Exoc2	Q9D4H1	Exocyst complex component 2 [OS=Mus musculus]		-0.782187	-0.801172	-2.62935	-2.8742	NaN	-0.896059	-3.52736	-0.787464		0.973787	0.0347659
Stmn2	P55821	Stathmin-2 [OS=Mus musculus]		NaN	NaN	NaN	NaN	NaN	NaN	NaN	NaN		NaN	0
Hcn2	O88703	Potassium/sodium hyperpolarization-activated cyclic nucleotide-gated channel 2 [OS=Mus musculus]		-5.08252	NaN	-3.54858	NaN	NaN	-4.23035	-3.06771	NaN		0.560184	0.666521
Tmx4	Q8C0L0	Thioredoxin-related transmembrane protein 4 [OS=Mus musculus]		-3.16099	-2.52372	-2.10946	-3.13113	-2.3303	-2.27844	-2.18735	-2.4389		0.154398	0.422576
Pycr3	Q9DCC4	Pyrroline-5-carboxylate reductase 3 [OS=Mus musculus]		-1.5036	-1.77442	-0.917346	NaN	-1.06136	-0.188236	-0.535843	NaN		0.0884328	0.803306
Plpbp	Q9Z2Y8	Pyridoxal phosphate homeostasis protein [OS=Mus musculus]		-0.177365	0.372654	0.532594	-1.32056	0.560398	0.584929	0.232599	0.308514		0.232039	0.56978
Adcy1	O88444	Adenylate cyclase type 1 [OS=Mus musculus]		NaN	NaN	NaN	NaN	NaN	NaN	NaN	NaN		NaN	0
Acyp2	P56375	Acylphosphatase-2 [OS=Mus musculus]		-3.10478	-3.37164	-1.45907	-2.50844	-1.10144	-2.97003	-2.17999	-2.92505		0.621484	0.316856
Tmem121b	Q99MX7	Transmembrane protein 121B [OS=Mus musculus]		NaN	-1.37128	-1.21838	-3.00161	-2.83789	-3.43398	-1.22098	-1.35996		0.68211	-0.349445
Ampd2	Q9DBT5	AMP deaminase 2 [OS=Mus musculus]		-2.31974	-3.097	-1.7939	-2.04238	-2.23876	-2.19561	-2.65384	-2.0264		0.91538	0.034605
Tmod1	P49813	Tropomodulin-1 [OS=Mus musculus]		NaN	NaN	-5.51729	NaN	-6.08809	-5.27083	-4.14332	NaN		1	0.349882
Rasa3	Q60790	Ras GTPase-activating protein 3 [OS=Mus musculus]		NaN	NaN	NaN	NaN	NaN	NaN	NaN	NaN		NaN	0
Sgtb	Q8VD33	Small glutamine-rich tetratricopeptide repeat-containing protein beta [OS=Mus musculus]		NaN	-1.09685	-1.37977	-2.76899	-0.539076	-0.260307	-1.14825	-1.14952		0.112627	0.974249
Eif4h	Q9WUK2	Eukaryotic translation initiation factor 4H [OS=Mus musculus]		-0.0222311	-0.785255	0.585265	-0.224297	1.03205	0.744007	0.950541	-0.0932751		0.0909067	0.76996
Kcna2	P63141	Potassium voltage-gated channel subfamily A member 2 [OS=Mus musculus]		NaN	-2.97919	-2.30814	NaN	-1.80288	-1.66828	-2.2472	-2.63545		0.226815	0.555215
Ephx2	P34914	Bifunctional epoxide hydrolase 2 [OS=Mus musculus]		NaN	-3.01206	-2.90222	NaN	-2.54702	-3.17259	NaN	-2.35425		0.468907	0.265854
Syt17	Q920M7	Synaptotagmin-17 [OS=Mus musculus]		NaN	NaN	NaN	NaN	NaN	NaN	NaN	NaN		NaN	0
Rab8a	P55258	Ras-related protein Rab-8A [OS=Mus musculus]		-1.5059	-0.452518	-0.105088	-3.48047	-1.99615	-1.64362	-0.234756	0.0240612		0.65834	0.423377
Mrtfb	P59759	Myocardin-related transcription factor B [OS=Mus musculus]		NaN	NaN	NaN	NaN	NaN	NaN	NaN	NaN		NaN	0
Comtd1	Q8BIG7	Catechol O-methyltransferase domain-containing protein 1 [OS=Mus musculus]		-0.898252	-0.126333	0.683839	-0.928286	-0.00602913	0.333031	-0.512573	-0.519024		0.756542	0.141109
Adsl	P54822	Adenylosuccinate lyase [OS=Mus musculus]		-1.90074	-1.57212	-1.44014	-2.54996	-1.64404	-1.60323	-1.73565	-1.78077		0.512376	0.174818
Usp15	Q8R5H1	Ubiquitin carboxyl-terminal hydrolase 15 [OS=Mus musculus]		NaN	NaN	NaN	NaN	NaN	NaN	NaN	NaN		NaN	0
Tmem132a	Q922P8	Transmembrane protein 132A [OS=Mus musculus]		NaN	NaN	NaN	NaN	NaN	NaN	NaN	NaN		NaN	0
Btbd17	Q9DB72	BTB/POZ domain-containing protein 17 [OS=Mus musculus]		-2.52011	-1.64899	-2.42087	NaN	NaN	-1.89175	-1.47847	-1.70543		0.167904	0.504772
Oxsm	Q9D404	3-oxoacyl-[acyl-carrier-protein] synthase, mitochondrial [OS=Mus musculus]		-2.27853	NaN	-3.23278	NaN	-3.26633	NaN	NaN	-2.78669		0.6624	-0.270857
Txn2	P97493	Thioredoxin, mitochondrial [OS=Mus musculus]		-1.38373	NaN	-1.51638	NaN	-1.0647	-0.720705	NaN	-1.4366		0.259917	0.376054
Xpo7	Q9EPK7	Exportin-7 [OS=Mus musculus]		-1.31704	NaN	-3.51973	-1.51212	NaN	NaN	NaN	-1.98021		1	0.136084
Tmsb10	Q6ZWY8	Thymosin beta-10 [OS=Mus musculus]		0.490211	0.630569	1.44571	0.0970459	0.0902138	1.10636	1.23386	0.315887		0.960543	0.0206966
Ctbp2	P56546	C-terminal-binding protein 2 [OS=Mus musculus]		NaN	NaN	NaN	NaN	NaN	NaN	NaN	NaN		NaN	0
Micos13	Q8R404	MICOS complex subunit MIC13 [OS=Mus musculus]		NaN	-1.19368	-0.0519781	-1.12531	-0.0184517	0.234383	-0.693968	-0.526411		0.237025	0.539208
Txn	P10639	Thioredoxin [OS=Mus musculus]		0.600705	1.45531	1.46791	1.37511	1.76179	1.40674	1.3676	0.759695		0.747993	0.0991964
Nt5c	Q9JM14	5'(3')-deoxyribonucleotidase, cytosolic type [OS=Mus musculus]		-2.68815	-0.337074	-0.827672	NaN	-0.0769062	-1.55911	-0.0140553	-0.72661		0.390807	0.690128
Tbca	P48428	Tubulin-specific chaperone A [OS=Mus musculus]		-0.297473	-0.202444	0.343448	-1.72424	0.149107	0.289736	0.0520058	-0.275795		0.295547	0.523942
Kiaa1671	Q8BRV5	Uncharacterized protein KIAA1671 [OS=Mus musculus]		-4.06595	NaN	NaN	NaN	NaN	NaN	-3.69511	-3.51969		1	0.458544
Mmab	Q9D273	Corrinoid adenosyltransferase MMAB [OS=Mus musculus]		NaN	NaN	NaN	NaN	NaN	NaN	NaN	NaN		NaN	0
Sort1	Q6PHU5	Sortilin [OS=Mus musculus]		-1.07845	-1.17606	-2.28754	NaN	-2.2517	-2.31643	-0.368732	-1.70977		0.822757	-0.14764
Slc39a6	Q8C145	Zinc transporter ZIP6 [OS=Mus musculus]		NaN	NaN	NaN	NaN	NaN	NaN	NaN	NaN		NaN	0
Cpt1c	Q8BGD5	Carnitine O-palmitoyltransferase 1, brain isoform [OS=Mus musculus]		-2.48438	NaN	-1.95205	NaN	NaN	-2.21398	-2.63972	-1.85149		0.965104	-0.0168479
Htra2	Q9JIY5	Serine protease HTRA2, mitochondrial [OS=Mus musculus]		-4.55697	NaN	NaN	NaN	NaN	NaN	-2.90773	-3.93399		1	1.13611
Isca2	Q9DCB8	Iron-sulfur cluster assembly 2 homolog, mitochondrial [OS=Mus musculus]		-2.3924	-1.22207	-0.903152	-4.89876	-0.367611	-0.89801	-1.14622	-1.06533		0.15895	1.4848
Pdcd5	P56812	Programmed cell death protein 5 [OS=Mus musculus]		-0.570703	-0.352903	-0.765697	-0.413359	0.165577	0.240595	-0.113008	-0.281403		0.0133903	0.528605
Rras2	P62071	Ras-related protein R-Ras2 [OS=Mus musculus]		1.20344	1.18326	0.404428	-0.123987	-0.0894146	0.736914	0.514488	1.10073		0.812489	-0.101104
Gabarapl2	P60521	Gamma-aminobutyric acid receptor-associated protein-like 2 [OS=Mus musculus]		0.753158	0.809437	1.30727	0.689426	1.53061	1.43553	1.6141	0.995314		0.0432432	0.504066
Pgm3	Q9CYR6	Phosphoacetylglucosamine mutase [OS=Mus musculus]		NaN	-2.02003	-2.47377	-2.27646	-1.60371	-1.84001	-1.78039	-1.90148		0.0162392	0.475358
Mdp1	Q9D967	Magnesium-dependent phosphatase 1 [OS=Mus musculus]		NaN	NaN	NaN	NaN	NaN	NaN	NaN	NaN		NaN	0
Enoph1	Q8BGB7	Enolase-phosphatase E1 [OS=Mus musculus]		NaN	NaN	NaN	NaN	-2.00248	NaN	NaN	NaN		1	#VALUE!
Grn	P28798	Progranulin [OS=Mus musculus]		NaN	NaN	-2.21405	NaN	-2.46514	NaN	NaN	NaN		1	-0.251092
Oplah	Q8K010	5-oxoprolinase [OS=Mus musculus]		NaN	NaN	NaN	NaN	NaN	NaN	NaN	NaN		NaN	0
Bag6	Q9Z1R2	Large proline-rich protein BAG6 [OS=Mus musculus]		NaN	NaN	NaN	NaN	NaN	NaN	NaN	NaN		NaN	0
Jcad	Q5DTX6	Junctional cadherin 5-associated protein [OS=Mus musculus]		NaN	NaN	NaN	NaN	NaN	NaN	NaN	NaN		NaN	0
Rab23	P35288	Ras-related protein Rab-23 [OS=Mus musculus]		-3.08569	-2.03975	-0.902474	-1.00861	-2.53634	-1.53663	-0.9042	-1.1083		0.717592	0.237763
Cetn2	Q9R1K9	Centrin-2 [OS=Mus musculus]		NaN	-2.75201	-1.50962	-0.782843	-1.18791	-1.39296	-2.41711	-2.0498		0.89646	-0.0804551
Apba1	B2RUJ5	Amyloid-beta A4 precursor protein-binding family A member 1 [OS=Mus musculus]		NaN	NaN	NaN	NaN	-2.51002	-1.98317	-1.83841	-3.31857		1	#VALUE!
Pithd1	Q8BWR2	PITH domain-containing protein 1 [OS=Mus musculus]		-0.684104	-0.517717	-0.585149	-2.85611	-1.05597	-0.607771	-0.42643	-0.59911		0.433414	0.488449
Arc	Q9WV31	Activity-regulated cytoskeleton-associated protein [OS=Mus musculus]		NaN	NaN	NaN	NaN	NaN	NaN	NaN	NaN		NaN	0
Pgbd5	D3YZI9	PiggyBac transposable element-derived protein 5 [OS=Mus musculus]		1.09476	-1.19578	-2.24971	-1.48446	-5.51946	-5.21999	-3.04329	-1.00868		0.0753062	-2.73906
Tm9sf3	Q9ET30	Transmembrane 9 superfamily member 3 [OS=Mus musculus]		-1.51133	-1.04706	-0.995484	-4.56674	-2.14561	-0.703495	-1.35082	-1.45976		0.521119	0.615232
Nedd4l	Q8CFI0	E3 ubiquitin-protein ligase NEDD4-like [OS=Mus musculus]		NaN	NaN	NaN	NaN	NaN	NaN	NaN	NaN		NaN	0
Itgb1	P09055	Integrin beta-1 [OS=Mus musculus]		NaN	-5.18964	-2.7368	NaN	-5.32546	-4.89115	NaN	-3.40252		0.659553	-0.576491
Islr2	Q5RKR3	Immunoglobulin superfamily containing leucine-rich repeat protein 2 [OS=Mus musculus]		-3.39106	NaN	-1.8042	NaN	-2.9564	-2.51369	-2.36083	-2.47173		0.96857	0.0219703
Ociad2	Q9D8W7	OCIA domain-containing protein 2 [OS=Mus musculus]		1.20344	0.83876	1.38935	1.0182	1.50521	1.07574	0.573641	1.40137		0.915767	0.0265512
Ergic1	Q9DC16	Endoplasmic reticulum-Golgi intermediate compartment protein 1 [OS=Mus musculus]		-1.01265	-0.835777	-2.21078	NaN	-1.41122	-1.22381	-1.22558	-1.54855		0.998412	0.000780582
Krt42	Q6IFX2	Keratin, type I cytoskeletal 42 [OS=Mus musculus]		0.487756	NaN	-2.64379	2.23654	-2.81334	-1.67707	-1.68299	-0.877636		0.222125	-1.78959
Slc27a1	Q60714	Long-chain fatty acid transport protein 1 [OS=Mus musculus]		-3.43886	-3.97912	-3.22953	NaN	-3.19411	-3.59667	-4.99693	-4.46461		0.367199	-0.513909
Krt15	Q61414	Keratin, type I cytoskeletal 15 [OS=Mus musculus]		NaN	NaN	-3.22497	NaN	-2.32449	NaN	-1.25742	-2.55596		1	1.17901
Plppr3	Q7TPB0	Phospholipid phosphatase-related protein type 3 [OS=Mus musculus]		-2.91704	-2.90766	-2.50111	-2.89283	NaN	-2.71777	-2.65423	-2.63557		0.316127	0.135473
Rtcb	Q99LF4	RNA-splicing ligase RtcB homolog [OS=Mus musculus]		NaN	NaN	NaN	NaN	-2.18024	-2.51298	NaN	NaN		1	#VALUE!
Tigar	Q8BZA9	Fructose-2,6-bisphosphatase TIGAR [OS=Mus musculus]		-4.18193	-5.10063	-2.77543	NaN	-3.2661	-2.63766	-2.18508	-3.09557		0.111845	1.22322
Psmb7	P70195	Proteasome subunit beta type-7 [OS=Mus musculus]		-0.425696	-0.270409	0.777328	-0.845182	0.223162	0.452974	0.969069	0.183121		0.147051	0.648071
Penk	P22005	Proenkephalin-A [OS=Mus musculus]		-0.515576	-0.866871	-0.785403	-3.6062	-1.20326	-1.4048	0.1115	-0.53664		0.425886	0.685215
Pfdn6	Q03958	Prefoldin subunit 6 [OS=Mus musculus]		-1.38412	-1.03004	-0.818858	-1.18325	-0.558193	-1.13089	-0.858004	-0.601303		0.125837	0.31697
Tjp2	Q9Z0U1	Tight junction protein ZO-2 [OS=Mus musculus]		-4.09831	NaN	-4.74724	NaN	-4.66415	NaN	NaN	-3.93013		0.821562	0.125636
Rhot2	Q8JZN7	Mitochondrial Rho GTPase 2 [OS=Mus musculus]		NaN	NaN	-2.49339	1.00512	NaN	NaN	NaN	-3.1041		1	-2.35996
Grm1	P97772	Metabotropic glutamate receptor 1 [OS=Mus musculus]		-0.282596	-0.468536	-2.52493	-0.623426	NaN	-2.54349	NaN	-1.67895		0.240738	-1.13635
Pitpnb	P53811	Phosphatidylinositol transfer protein beta isoform [OS=Mus musculus]		NaN	NaN	-3.0542	NaN	-3.25554	-3.07722	-2.77893	-2.20293		1	0.225545
Glrx3	Q9CQM9	Glutaredoxin-3 [OS=Mus musculus]		NaN	-3.61202	-2.57807	NaN	-2.39109	-2.36729	-1.44517	-2.07119		0.0882976	1.02636
Mcat	Q8R3F5	Malonyl-CoA-acyl carrier protein transacylase, mitochondrial [OS=Mus musculus]		-3.07075	-2.84608	-2.61301	NaN	-5.27795	NaN	-3.51819	-2.80646		0.241862	-1.02426
Rpl12	P35979	60S ribosomal protein L12 [OS=Mus musculus]		-0.938922	-1.70734	-0.433372	-2.73966	-0.157776	-0.393873	-0.563814	-0.479908		0.0836243	1.05598
Fkbp2	P45878	Peptidyl-prolyl cis-trans isomerase FKBP2 [OS=Mus musculus]		-1.99406	0.139191	0.121058	NaN	-0.216173	-0.0869827	-0.627766	-0.0904541		0.620319	0.322594
Mtmr7	Q9Z2C9	Myotubularin-related protein 7 [OS=Mus musculus]		NaN	NaN	NaN	NaN	NaN	NaN	NaN	NaN		NaN	0
Txnrd2	Q9JLT4	Thioredoxin reductase 2, mitochondrial [OS=Mus musculus]		NaN	-1.95225	NaN	NaN	-2.71573	-1.98579	NaN	NaN		1	-0.398513
Syngr3	Q8R191	Synaptogyrin-3 [OS=Mus musculus]		3.99458	3.64159	3.84555	3.34077	3.03444	3.35369	2.2128	3.69735		0.11941	-0.631052
Cbr4	Q91VT4	3-oxoacyl-[acyl-carrier-protein] reductase [OS=Mus musculus]		NaN	NaN	NaN	NaN	NaN	NaN	NaN	NaN		NaN	0
Lamtor1	Q9CQ22	Ragulator complex protein LAMTOR1 [OS=Mus musculus]		NaN	-2.50102	-1.74192	NaN	-1.95216	-1.65321	-1.37091	-1.68609		0.194636	0.455874
Prnp	P04925	Major prion protein [OS=Mus musculus]		NaN	-1.84533	0.560365	NaN	0.874432	0.606277	1.47436	-1.09263		0.373167	1.10809
Ftl1	P29391	Ferritin light chain 1 [OS=Mus musculus]		NaN	NaN	NaN	NaN	NaN	NaN	NaN	NaN		NaN	0
Tyro3	P55144	Tyrosine-protein kinase receptor TYRO3 [OS=Mus musculus]		NaN	NaN	-4.32268	NaN	-4.7474	-4.39463	NaN	NaN		1	-0.248337
Tenm1	Q9WTS4	Teneurin-1 [OS=Mus musculus]		-5.07541	-3.9431	-4.8974	NaN	-5.93897	-4.96943	-6.04684	-5.06812		0.109141	-0.867207
Vps28	Q9D1C8	Vacuolar protein sorting-associated protein 28 homolog [OS=Mus musculus]		NaN	NaN	NaN	NaN	NaN	NaN	NaN	NaN		NaN	0
Drg2	Q9QXB9	Developmentally-regulated GTP-binding protein 2 [OS=Mus musculus]		-3.03515	-3.81079	-2.09676	NaN	-1.76517	-1.77497	-2.24583	-3.34219		0.299237	0.698859
Cnr1	P47746	Cannabinoid receptor 1 [OS=Mus musculus]		NaN	-1.61733	NaN	-2.21152	NaN	-2.39272	NaN	NaN		1	-0.478301
Aifm3	Q3TY86	Apoptosis-inducing factor 3 [OS=Mus musculus]		-1.06089	-3.46586	-2.05959	NaN	-2.49856	NaN	-2.80054	NaN		0.651227	-0.454103
Acot11	Q8VHQ9	Acyl-coenzyme A thioesterase 11 [OS=Mus musculus]		-1.83625	-2.60161	NaN	-1.97864	NaN	NaN	NaN	NaN		1	#VALUE!
Wdr54	Q9R0D8	WD repeat-containing protein 54 [OS=Mus musculus]		NaN	NaN	-2.85086	NaN	-2.95371	NaN	-3.23809	-3.33525		1	-0.324827
Nutf2	P61971	Nuclear transport factor 2 [OS=Mus musculus]		0.256412	0.674646	0.781676	-0.102356	0.876337	0.658314	0.319841	0.131714		0.732945	0.0939569
Rpl13	P47963	60S ribosomal protein L13 [OS=Mus musculus]		-0.175014	-0.0295334	0.0482092	-0.719595	0.109486	-0.21933	0.239531	0.00400543		0.250599	0.252406
Ppm1b	P36993	Protein phosphatase 1B [OS=Mus musculus]		NaN	NaN	NaN	NaN	NaN	NaN	NaN	NaN		NaN	0
Rps8	P62242	40S ribosomal protein S8 [OS=Mus musculus]		NaN	NaN	NaN	NaN	NaN	NaN	NaN	NaN		NaN	0
Mrpl23	O35972	39S ribosomal protein L23, mitochondrial [OS=Mus musculus]		NaN	NaN	NaN	NaN	NaN	NaN	NaN	NaN		NaN	0
Tfam	P40630	Transcription factor A, mitochondrial [OS=Mus musculus]		-0.592483	-0.200203	-0.361655	-0.290962	-0.167669	-0.119051	-0.45586	-0.808191		0.887992	-0.0263672
C2cd4c	Q5HZI2	C2 calcium-dependent domain-containing protein 4C [OS=Mus musculus]		-2.51532	-2.87871	-2.0813	NaN	NaN	-5.5785	-2.31887	-1.45507		0.649685	-0.625702
Osbpl6	Q8BXR9	Oxysterol-binding protein-related protein 6 [OS=Mus musculus]		NaN	NaN	NaN	NaN	NaN	NaN	NaN	NaN		NaN	0
Acss1	Q99NB1	Acetyl-coenzyme A synthetase 2-like, mitochondrial [OS=Mus musculus]		NaN	NaN	NaN	NaN	NaN	NaN	NaN	NaN		NaN	0
Map1lc3b	Q9CQV6	Microtubule-associated proteins 1A/1B light chain 3B [OS=Mus musculus]		0.0598078	0.581844	1.09437	0.566547	0.776741	0.519648	1.54986	0.800064		0.315019	0.335934
Osbpl8	B9EJ86	Oxysterol-binding protein-related protein 8 [OS=Mus musculus]		-3.07435	-2.32551	-1.94001	-2.41227	-2.41904	-2.51601	-0.944351	-1.97578		0.312247	0.474236
Mtatp8	P03930	ATP synthase protein 8 [OS=Mus musculus]		3.80752	3.93484	4.17564	3.1286	4.28867	4.25645	4.04724	4.00843		0.15003	0.388544
Vps50	Q8CI71	Syndetin [OS=Mus musculus]		NaN	NaN	NaN	NaN	NaN	NaN	NaN	NaN		NaN	0
Taco1	Q8K0Z7	Translational activator of cytochrome c oxidase 1 [OS=Mus musculus]		NaN	NaN	-4.09015	NaN	-3.10719	NaN	-5.0086	NaN		1	0.0322552
Armc6	Q8BNU0	Armadillo repeat-containing protein 6 [OS=Mus musculus]		NaN	NaN	-2.22159	NaN	-2.22275	-2.35191	-2.28129	-2.28644		1	-0.0640039
Rbbp9	O88851	Putative hydrolase RBBP9 [OS=Mus musculus]		-6.25016	-2.64949	-1.37501	NaN	-1.26802	-0.893209	-1.72484	-2.71937		0.232993	1.77353
Adgrl2	Q8JZZ7	Adhesion G protein-coupled receptor L2 [OS=Mus musculus]		-1.20339	-1.86224	-3.23452	-0.170654	NaN	-3.43834	-4.19903	-2.53594		0.093916	-1.7734
Mdga2	P60755	MAM domain-containing glycosylphosphatidylinositol anchor protein 2 [OS=Mus musculus]		-3.0194	NaN	-3.16055	NaN	NaN	NaN	-3.56245	-3.61419		0.0220014	-0.498351
Mrps27	Q8BK72	28S ribosomal protein S27, mitochondrial [OS=Mus musculus]		-1.02987	-1.92335	-1.79466	NaN	-1.48264	-1.47299	-1.45382	-1.5483		0.707559	0.0931884
Elmo1	Q8BPU7	Engulfment and cell motility protein 1 [OS=Mus musculus]		NaN	NaN	NaN	NaN	NaN	NaN	NaN	NaN		NaN	0
Efr3a	Q8BG67	Protein EFR3 homolog A [OS=Mus musculus]		NaN	NaN	NaN	NaN	NaN	NaN	NaN	NaN		NaN	0
Acox1	Q9R0H0	Peroxisomal acyl-coenzyme A oxidase 1 [OS=Mus musculus]		NaN	NaN	NaN	NaN	NaN	NaN	NaN	NaN		NaN	0
Gspt2	Q149F3	Eukaryotic peptide chain release factor GTP-binding subunit ERF3B [OS=Mus musculus]		NaN	NaN	NaN	NaN	NaN	NaN	NaN	NaN		NaN	0
Grik2	P39087	Glutamate receptor ionotropic, kainate 2 [OS=Mus musculus]		-1.16545	-1.58882	-1.30463	-1.28838	-4.43695	-1.20673	-3.69808	-1.97093		0.0949708	-1.49135
Rpl23	P62830	60S ribosomal protein L23 [OS=Mus musculus]		-2.04723	-1.95841	-1.11727	-2.54994	-0.769272	-1.03806	-1.01656	-0.980768		0.0188994	0.967051
Map2k6	P70236	Dual specificity mitogen-activated protein kinase kinase 6 [OS=Mus musculus]		-1.78782	NaN	-1.02285	NaN	-2.46152	-1.41964	-0.907064	-2.01781		0.625703	-0.296175
Pef1	Q8BFY6	Peflin [OS=Mus musculus]		-2.60037	-2.34106	-2.51662	-1.28811	-0.903511	-0.891409	-1.80328	-1.95176		0.103562	0.799051
Gsta4	P24472	Glutathione S-transferase A4 [OS=Mus musculus]		0.860677	1.11576	1.51671	0.7848	1.34332	1.22544	1.30968	1.12339		0.333684	0.180969
Fam136a	Q9CR98	Protein FAM136A [OS=Mus musculus]		-1.84376	-1.00214	0.137572	-2.44946	0.870934	0.176146	0.58287	-0.458534		0.0458948	1.5823
Akap10	O88845	A-kinase anchor protein 10, mitochondrial [OS=Mus musculus]		-3.76108	-4.37271	-3.54046	NaN	-6.5893	-7.54656	-3.41018	-3.57954		0.320253	-1.38998
Aip	O08915	AH receptor-interacting protein [OS=Mus musculus]		NaN	NaN	NaN	NaN	NaN	NaN	NaN	NaN		NaN	0
Lrrtm1	Q8K377	Leucine-rich repeat transmembrane neuronal protein 1 [OS=Mus musculus]		-2.64702	-4.62346	-0.565511	NaN	NaN	NaN	NaN	-3.82407		1	-1.21208
Prr7	Q3V0I2	Proline-rich protein 7 [OS=Mus musculus]		-2.51042	-2.60932	-2.4304	NaN	NaN	NaN	NaN	NaN		1	#VALUE!
Shroom2	A2ALU4	Protein Shroom2 [OS=Mus musculus]		NaN	-1.7841	-2.31448	-2.29476	-1.65316	-2.22528	-1.78324	-2.62023		0.847029	0.0606368
Hadh	Q61425	Hydroxyacyl-coenzyme A dehydrogenase, mitochondrial [OS=Mus musculus]		-0.297122	-0.794695	-0.368247	-2.8222	0.390553	-0.329613	-1.33771	0.0799866		0.314762	0.771369
Gpx4	O70325	Phospholipid hydroperoxide glutathione peroxidase [OS=Mus musculus]		-0.605304	-0.635033	-0.00508213	NaN	-0.0196857	0.0721073	0.207447	-0.316509		0.122813	0.400979
Gng4	P50153	Guanine nucleotide-binding protein G(I)/G(S)/G(O) subunit gamma-4 [OS=Mus musculus]		NaN	NaN	NaN	NaN	NaN	NaN	NaN	NaN		NaN	0
Ca4	Q64444	Carbonic anhydrase 4 [OS=Mus musculus]		NaN	-2.0647	-1.14538	NaN	NaN	-2.07239	-2.03231	-1.92797		0.326736	-0.405851
Arl15	Q8BGR6	ADP-ribosylation factor-like protein 15 [OS=Mus musculus]		-0.421859	-0.54694	-0.783862	-0.775023	-1.06517	-0.823259	-1.59863	-0.676243		0.113954	-0.408903
Gpx1	P11352	Glutathione peroxidase 1 [OS=Mus musculus]		-1.27921	-1.04919	-1.14709	-2.33323	-0.805223	-0.859337	-0.77673	-0.975136		0.0938111	0.598074
Shisa9	Q9CZN4	Protein shisa-9 [OS=Mus musculus]		NaN	-3.16783	-1.93573	-3.1634	-2.96028	-2.15339	-2.50759	-3.42304		0.991305	-0.00542005
Ptpre	P49446	Receptor-type tyrosine-protein phosphatase epsilon [OS=Mus musculus]		NaN	NaN	NaN	NaN	NaN	NaN	NaN	NaN		NaN	0
Dnajb4	Q9D832	DnaJ homolog subfamily B member 4 [OS=Mus musculus]		-2.09934	-1.64991	-2.05156	NaN	-1.29269	-1.29913	-1.11241	-1.29014		0.0033616	0.68501
Lactb	Q9EP89	Serine beta-lactamase-like protein LACTB, mitochondrial [OS=Mus musculus]		-1.6018	-2.70621	-1.15437	-2.821	-2.66001	-2.20291	-2.17944	-1.05642		0.933953	0.0461512
Cpox	P36552	Oxygen-dependent coproporphyrinogen-III oxidase, mitochondrial [OS=Mus musculus]		-2.25551	NaN	NaN	-1.18774	NaN	-2.52375	-3.65113	NaN		0.220617	-1.36581
Coq6	Q8R1S0	Ubiquinone biosynthesis monooxygenase COQ6, mitochondrial [OS=Mus musculus]		NaN	NaN	NaN	NaN	NaN	NaN	NaN	NaN		NaN	0
Arhgap5	P97393	Rho GTPase-activating protein 5 [OS=Mus musculus]		NaN	NaN	NaN	NaN	NaN	NaN	NaN	NaN		NaN	0
Ccdc136	Q3TVA9	Coiled-coil domain-containing protein 136 [OS=Mus musculus]		NaN	NaN	NaN	NaN	NaN	NaN	NaN	NaN		NaN	0
Nudt10	P0C027	Diphosphoinositol polyphosphate phosphohydrolase 3-alpha [OS=Mus musculus]		0.250157	0.91291	0.88285	-0.0587196	0.342779	0.699879	0.27729	0.185926		0.66588	-0.120331
Lzts3	A2AHG0	Leucine zipper putative tumor suppressor 3 [OS=Mus musculus]		NaN	NaN	NaN	NaN	NaN	NaN	NaN	NaN		NaN	0
Slc30a3	P97441	Probable proton-coupled zinc antiporter SLC30A3 [OS=Mus musculus]		NaN	NaN	-1.92985	NaN	-1.67379	NaN	NaN	NaN		1	0.256064
Slc7a14	Q8BXR1	Probable cationic amino acid transporter [OS=Mus musculus]		0.254411	-1.68795	-1.92049	NaN	-1.4679	-2.37475	-5.19076	-1.8686		0.221592	-1.60749
Nomo1	Q6GQT9	Nodal modulator 1 [OS=Mus musculus]		-0.733232	-1.32205	-2.79529	NaN	NaN	NaN	-3.05448	-2.61343		0.229332	-1.2171
Mob4	Q6PEB6	MOB-like protein phocein [OS=Mus musculus]		-1.24932	-3.25575	-4.2092	-1.11827	-3.55719	-4.12535	-3.54986	-4.14364		0.125851	-1.38587
Xpnpep3	B7ZMP1	Xaa-Pro aminopeptidase 3 [OS=Mus musculus]		NaN	NaN	NaN	NaN	NaN	NaN	NaN	NaN		NaN	0
Ralgapb	Q8BQZ4	Ral GTPase-activating protein subunit beta [OS=Mus musculus]		-5.38016	-5.72837	NaN	NaN	-6.1536	-4.65722	-5.44528	-5.25132		0.727614	0.177414
Atl2	Q6PA06	Atlastin-2 [OS=Mus musculus]		-0.607112	-0.44215	-1.61915	0.145788	-1.76161	-0.153734	-1.86917	-0.850363		0.371566	-0.528063
Rpl18	P35980	60S ribosomal protein L18 [OS=Mus musculus]		-0.751018	-0.308386	-0.899007	-1.56858	-0.38777	-0.653374	-0.421667	-0.517847		0.198917	0.386583
Pcyox1	Q9CQF9	Prenylcysteine oxidase 1 [OS=Mus musculus]		NaN	NaN	NaN	NaN	NaN	NaN	NaN	NaN		NaN	0
Prex1	Q69ZK0	Phosphatidylinositol 3,4,5-trisphosphate-dependent Rac exchanger 1 protein [OS=Mus musculus]		NaN	-6.3775	-5.95817	-6.06197	NaN	-5.3352	-5.7198	NaN		0.0684404	0.605046
Snta1	Q61234	Alpha-1-syntrophin [OS=Mus musculus]		NaN	NaN	NaN	NaN	NaN	NaN	NaN	NaN		NaN	0
Reep2	Q8VCD6	Receptor expression-enhancing protein 2 [OS=Mus musculus]		NaN	-1.77952	-0.914355	-3.42776	-5.06185	-3.88773	-1.06621	-1.57013		0.533285	-0.855935
Bsdc1	Q80Y55	BSD domain-containing protein 1 [OS=Mus musculus]		NaN	NaN	-3.33426	NaN	-4.24713	NaN	-4.07359	-3.88168		1	-0.733207
Clstn1	Q9EPL2	Calsyntenin-1 [OS=Mus musculus]		-4.86202	-3.45106	NaN	NaN	NaN	-4.32433	-4.13749	NaN		0.926309	-0.0743661
Rexo2	Q9D8S4	Oligoribonuclease, mitochondrial [OS=Mus musculus]		-4.16168	-2.39635	-1.73552	NaN	NaN	-2.30803	-1.58777	-2.36645		0.426784	0.677098
Apc	Q61315	Adenomatous polyposis coli protein [OS=Mus musculus]		NaN	NaN	NaN	NaN	NaN	NaN	NaN	NaN		NaN	0
Coasy	Q9DBL7	Bifunctional coenzyme A synthase [OS=Mus musculus]		-4.38317	NaN	-3.90557	NaN	NaN	-3.6945	NaN	-3.68608		0.197637	0.454083
Slc2a1	P17809	Solute carrier family 2, facilitated glucose transporter member 1 [OS=Mus musculus]		-0.523404	0.20916	0.746793	-1.68922	0.70582	0.680893	0.137142	0.318419		0.205173	0.774736
Mrrf	Q9D6S7	Ribosome-recycling factor, mitochondrial [OS=Mus musculus]		NaN	NaN	-3.92881	NaN	-3.34807	-3.5577	-3.33091	NaN		1	0.51658
Rb1cc1	Q9ESK9	RB1-inducible coiled-coil protein 1 [OS=Mus musculus]		NaN	NaN	NaN	NaN	NaN	NaN	NaN	NaN		NaN	0
Cuta	Q9CQ89	Protein CutA [OS=Mus musculus]		-1.42547	-1.38635	-0.944991	-1.65133	-1.11871	-1.79625	-0.917921	-2.03543		0.719001	-0.11504
Ppp4c	P97470	Serine/threonine-protein phosphatase 4 catalytic subunit [OS=Mus musculus]		NaN	NaN	NaN	NaN	NaN	NaN	NaN	NaN		NaN	0
Clpx	Q9JHS4	ATP-dependent Clp protease ATP-binding subunit clpX-like, mitochondrial [OS=Mus musculus]		NaN	-1.76085	NaN	-0.249126	-1.99497	-1.74321	-1.53711	-1.60271		0.216393	-0.714511
Crtac1	Q8R555	Cartilage acidic protein 1 [OS=Mus musculus]		NaN	NaN	NaN	NaN	NaN	NaN	NaN	NaN		NaN	0
Mrps34	Q9JIK9	28S ribosomal protein S34, mitochondrial [OS=Mus musculus]		NaN	NaN	NaN	NaN	NaN	NaN	NaN	NaN		NaN	0
Map1s	Q8C052	Microtubule-associated protein 1S [OS=Mus musculus]		-1.36854	-1.82919	-1.33539	1.0771	-1.78519	-2.15238	-0.724298	-0.653006		0.562057	-0.464714
Ckmt2	Q6P8J7	Creatine kinase S-type, mitochondrial [OS=Mus musculus]		NaN	NaN	NaN	NaN	NaN	NaN	NaN	NaN		NaN	0
Fam171b	Q14CH0	Protein FAM171B [OS=Mus musculus]		-2.66086	-3.0751	-2.35967	NaN	-2.04734	-1.83838	-2.31025	-2.366		0.0565574	0.558052
Rasgrf1	P27671	Ras-specific guanine nucleotide-releasing factor 1 [OS=Mus musculus]		NaN	NaN	NaN	NaN	NaN	NaN	NaN	NaN		NaN	0
Cyb5a	P56395	Cytochrome b5 [OS=Mus musculus]		-2.11071	-0.0566063	-1.64215	NaN	0.215275	0.155941	-0.357573	NaN		0.120455	1.27437
Wdr41	Q3UDP0	WD repeat-containing protein 41 [OS=Mus musculus]		NaN	NaN	NaN	NaN	NaN	NaN	NaN	NaN		NaN	0
Arfgap2	Q99K28	ADP-ribosylation factor GTPase-activating protein 2 [OS=Mus musculus]		NaN	NaN	NaN	NaN	NaN	NaN	NaN	NaN		NaN	0
Reps2	Q80XA6	RalBP1-associated Eps domain-containing protein 2 [OS=Mus musculus]		NaN	NaN	NaN	NaN	NaN	NaN	NaN	NaN		NaN	0
Slc4a1	P04919	Band 3 anion transport protein [OS=Mus musculus]		NaN	-1.1431	-1.67169	NaN	-1.21213	NaN	NaN	NaN		1	0.195264
Abl2	Q4JIM5	Tyrosine-protein kinase ABL2 [OS=Mus musculus]		1.07241	1.70195	1.29702	0.249483	1.56947	1.99751	2.09311	1.29003		0.116803	0.657313
Ankrd63	A2ARS0	Ankyrin repeat domain-containing protein 63 [OS=Mus musculus]		-1.56696	-1.11053	-0.886796	-2.51278	-1.38893	-1.03607	-2.00322	-2.55443		0.661764	-0.226396
Sh3bgrl3	Q91VW3	SH3 domain-binding glutamic acid-rich-like protein 3 [OS=Mus musculus]		1.84263	1.88021	2.1728	1.15469	1.86591	2.06603	2.64649	2.62839		0.115222	0.539124
Rab22a	P35285	Ras-related protein Rab-22A [OS=Mus musculus]		NaN	NaN	NaN	NaN	NaN	NaN	NaN	NaN		NaN	0
Atp5f1e	P56382	ATP synthase subunit epsilon, mitochondrial [OS=Mus musculus]		4.24288	4.45579	4.43612	3.64814	4.37428	4.41816	4.09095	4.46164		0.521502	0.140524
Tspan7	Q62283	Tetraspanin-7 [OS=Mus musculus]		NaN	NaN	-0.842397	NaN	0.0366058	-0.689573	-0.00632858	NaN		1	0.622631
Tfrc	Q62351	Transferrin receptor protein 1 [OS=Mus musculus]		-3.00102	-2.66708	-2.73885	NaN	-2.27334	-2.46651	-1.95723	-1.3493		0.0469201	0.79072
Bltp1	A2AAE1	Bridge-like lipid transfer protein family member 1 [OS=Mus musculus]		NaN	NaN	NaN	NaN	NaN	NaN	NaN	NaN		NaN	0
Lmtk2	Q3TYD6	Serine/threonine-protein kinase LMTK2 [OS=Mus musculus]		NaN	NaN	NaN	NaN	NaN	NaN	NaN	NaN		NaN	0
Lcp1	Q61233	Plastin-2 [OS=Mus musculus]		NaN	NaN	NaN	NaN	NaN	NaN	NaN	NaN		NaN	0
Map7d1	A2AJI0	MAP7 domain-containing protein 1 [OS=Mus musculus]		-3.83113	-3.58832	-3.89808	0.357338	-3.14363	-2.70389	-3.48021	-3.67514		0.645898	-0.510671
Pld3	O35405	5'-3' exonuclease PLD3 [OS=Mus musculus]		0.7573	0.347101	0.481343	0.255848	0.256735	0.635782	-0.593313	-0.0114651		0.215527	-0.388463
Sdhc	Q9CZB0	Succinate dehydrogenase cytochrome b560 subunit, mitochondrial [OS=Mus musculus]		-1.14313	0.0176716	-0.215936	-1.13045	-0.225969	0.470001	-1.83952	-0.587732		0.903584	0.072156
Mat2b	Q99LB6	Methionine adenosyltransferase 2 subunit beta [OS=Mus musculus]		NaN	-4.16529	-1.44953	NaN	NaN	-1.93993	NaN	NaN		1	0.867482
Serpinb6	Q60854	Serpin B6 [OS=Mus musculus]		NaN	-2.17997	NaN	1.17175	-2.35844	NaN	NaN	-2.89898		0.33726	-2.1246
Tamm41	Q3TUH1	Phosphatidate cytidylyltransferase, mitochondrial [OS=Mus musculus]		NaN	NaN	NaN	NaN	NaN	NaN	NaN	NaN		NaN	0
Daam1	Q8BPM0	Disheveled-associated activator of morphogenesis 1 [OS=Mus musculus]		NaN	NaN	NaN	NaN	NaN	NaN	-3.29326	-3.24576		1	#VALUE!
Atg5	Q99J83	Autophagy protein 5 [OS=Mus musculus]		NaN	NaN	NaN	NaN	NaN	NaN	NaN	NaN		NaN	0
Krt16	Q9Z2K1	Keratin, type I cytoskeletal 16 [OS=Mus musculus]		NaN	NaN	NaN	NaN	NaN	NaN	NaN	NaN		NaN	0
Ndufaf3	Q9JKL4	NADH dehydrogenase [ubiquinone] 1 alpha subcomplex assembly factor 3 [OS=Mus musculus]		-2.06039	-0.49357	-0.808059	-2.47772	-0.769888	-0.736523	-0.847437	-1.94506		0.517684	0.385209
Cpne7	Q0VE82	Copine-7 [OS=Mus musculus]		-5.59328	NaN	-4.84501	NaN	NaN	NaN	NaN	-4.20965		1	1.00949
Anp32a	O35381	Acidic leucine-rich nuclear phosphoprotein 32 family member A [OS=Mus musculus]		NaN	NaN	NaN	NaN	NaN	NaN	NaN	NaN		NaN	0
Prrt2	E9PUL5	Proline-rich transmembrane protein 2 [OS=Mus musculus]		1.56485	1.54947	1.67384	0.462479	1.64951	1.51836	1.63134	2.06781		0.239115	0.404096
Tmem11	Q8BK08	Transmembrane protein 11, mitochondrial [OS=Mus musculus]		0.590566	0.114113	1.00372	-0.0848579	0.45508	0.809345	0.336111	0.608376		0.600777	0.146342
Cdc42bpa	Q3UU96	Serine/threonine-protein kinase MRCK alpha [OS=Mus musculus]		NaN	NaN	NaN	NaN	NaN	NaN	NaN	NaN		NaN	0
Kcnd2	Q9Z0V2	Potassium voltage-gated channel subfamily D member 2 [OS=Mus musculus]		NaN	NaN	NaN	NaN	-2.57446	-2.86872	-2.96563	NaN		1	#VALUE!
Yes1	Q04736	Tyrosine-protein kinase Yes [OS=Mus musculus]		NaN	NaN	NaN	NaN	NaN	NaN	NaN	NaN		NaN	0
Rab4a	P56371	Ras-related protein Rab-4A [OS=Mus musculus]		NaN	NaN	NaN	NaN	NaN	NaN	NaN	NaN		NaN	0
Cyth1	Q9QX11	Cytohesin-1 [OS=Mus musculus]		NaN	NaN	NaN	NaN	NaN	NaN	NaN	NaN		NaN	0
Atp8a2	P98200	Phospholipid-transporting ATPase IB [OS=Mus musculus]		NaN	NaN	NaN	NaN	NaN	NaN	NaN	NaN		NaN	0
Cacybp	Q9CXW3	Calcyclin-binding protein [OS=Mus musculus]		-2.29691	-1.79623	-2.48588	NaN	-1.64392	-2.40547	-2.40173	-1.68235		0.624257	0.159637
Aqp4	P55088	Aquaporin-4 [OS=Mus musculus]		0.0818701	0.783932	0.979863	-0.797466	0.121576	0.190477	0.646454	0.411673		0.854162	0.0804954
Lgalsl	Q8VED9	Galectin-related protein [OS=Mus musculus]		-2.7452	NaN	-2.65399	NaN	-2.64195	-1.65517	-1.70053	-2.42887		0.192089	0.592967
Srpk2	O54781	SRSF protein kinase 2 [OS=Mus musculus]		-2.87026	-3.27282	-1.95966	-4.49901	-3.15896	NaN	-1.98956	-3.11773		0.59737	0.395017
Ablim3	Q69ZX8	Actin-binding LIM protein 3 [OS=Mus musculus]		-1.11384	NaN	-5.82932	-1.46598	-2.40224	-1.88363	-5.52166	NaN		0.817798	-0.46613
Glrx	Q9QUH0	Glutaredoxin-1 [OS=Mus musculus]		-1.19314	-0.427574	-0.306817	-0.877213	-0.424915	-0.323929	-0.814373	-1.18932		0.964919	0.0130515
Dtd1	Q9DD18	D-aminoacyl-tRNA deacylase 1 [OS=Mus musculus]		0.572785	0.45319	0.302714	NaN	-0.13603	0.0687771	-0.853085	0.539745		0.183566	-0.538045
Rps3a	P97351	40S ribosomal protein S3a [OS=Mus musculus]		NaN	NaN	-3.34379	NaN	-1.82055	NaN	-2.21716	NaN		1	1.32494
Stx6	Q9JKK1	Syntaxin-6 [OS=Mus musculus]		NaN	-0.723635	-1.23053	-2.44196	-2.14496	-1.30104	-1.23431	-1.24336		0.976443	-0.0155417
Bltp3b	A2RSJ4	Bridge-like lipid transfer protein family member 3B [OS=Mus musculus]		NaN	NaN	NaN	NaN	NaN	NaN	NaN	NaN		NaN	0
Rpl5	P47962	60S ribosomal protein L5 [OS=Mus musculus]		NaN	-2.02053	-2.05916	NaN	-1.12131	-0.660807	-2.62856	-2.59188		0.722148	0.289205
Eml2	Q7TNG5	Echinoderm microtubule-associated protein-like 2 [OS=Mus musculus]		NaN	NaN	NaN	-5.12265	-5.55494	-4.89291	-5.08807	NaN		1	-0.0559864
Capns1	O88456	Calpain small subunit 1 [OS=Mus musculus]		NaN	NaN	NaN	NaN	NaN	NaN	NaN	NaN		NaN	0
Cds2	Q99L43	Phosphatidate cytidylyltransferase 2 [OS=Mus musculus]		-3.47762	-3.17005	-4.26561	-4.06207	-2.81247	-2.05965	NaN	-3.20981		0.0514423	1.04986
Sms	P97355	Spermine synthase [OS=Mus musculus]		NaN	NaN	NaN	NaN	NaN	NaN	NaN	NaN		NaN	0
Hnrnph2	P70333	Heterogeneous nuclear ribonucleoprotein H2 [OS=Mus musculus]		NaN	NaN	NaN	NaN	NaN	NaN	NaN	NaN		NaN	0
Alad	P10518	Delta-aminolevulinic acid dehydratase [OS=Mus musculus]		NaN	NaN	-5.53218	NaN	-5.98781	-3.67752	-4.09871	NaN		1	0.944166
Slc25a10	Q9QZD8	Mitochondrial dicarboxylate carrier [OS=Mus musculus]		-1.96782	-2.54515	-1.64368	-1.279	-1.47902	-1.79397	-1.73656	-1.68301		0.527623	0.185772
Arpp19	P56212	cAMP-regulated phosphoprotein 19 [OS=Mus musculus]		-1.73767	-1.46837	-1.38162	NaN	-1.44146	-2.4521	-0.91189	-1.69826		0.81381	-0.0967042
Rps18	P62270	40S ribosomal protein S18 [OS=Mus musculus]		NaN	-2.23951	-3.01519	NaN	-2.61818	-2.46558	-1.87934	NaN		0.509211	0.306316
Cdkl5	Q3UTQ8	Cyclin-dependent kinase-like 5 [OS=Mus musculus]		-0.877297	-1.36137	-0.738109	NaN	-0.642126	-0.698526	-1.09588	-0.403593		0.278187	0.282228
Phpt1	Q9DAK9	14 kDa phosphohistidine phosphatase [OS=Mus musculus]		NaN	NaN	NaN	NaN	NaN	NaN	NaN	NaN		NaN	0
Rin1	Q921Q7	Ras and Rab interactor 1 [OS=Mus musculus]		-2.62751	-2.50634	-2.24452	NaN	-6.10135	-5.57139	-2.4404	-1.96027		0.270089	-1.55889
Wdr77	Q99J09	Methylosome protein 50 [OS=Mus musculus]		-2.09278	-2.86552	-1.88226	NaN	NaN	-1.91024	-2.29488	-1.70901		0.421074	0.308814
Scn9a	Q62205	Sodium channel protein type 9 subunit alpha [OS=Mus musculus]		NaN	NaN	NaN	NaN	NaN	NaN	NaN	NaN		NaN	0
Lypla2	Q9WTL7	Acyl-protein thioesterase 2 [OS=Mus musculus]		-0.596782	-0.147503	0.528544	-0.942303	0.783369	0.308853	0.667595	-0.03092		0.0969787	0.721735
[truncated: 2,995 more rows]

## Sheet: 4d
Protein information				Normalized Protein abundance (log2)											Statistics
Gene	Accession	Description	Sample ID	Sham1	Sham2	Sham3	Sham4	Sham5	Stroke1	Stroke2	Stroke3	Stroke4	Stroke5		P-Value, Students T-test Sham vs Stroke	Log2 mean difference T-test Sham vs Stroke
			Phenotype	sham	sham	sham	sham	sham	stroke	stroke	stroke	stroke	stroke
Sptan1	P16546	Spectrin alpha chain, non-erythrocytic 1 OS=Mus musculus OX=10090 GN=Sptan1 PE=1 SV=4		8.12797	7.87455	7.93475	8.06547	8.13713	8.02678	8.03288	7.60793	7.44474	7.21541		0.0651576	-0.362428
Sptbn1	Q62261	Spectrin beta chain, non-erythrocytic 1 OS=Mus musculus OX=10090 GN=Sptbn1 PE=1 SV=2		7.35795	7.14841	7.09221	7.27156	7.23466	7.23819	7.29929	6.93963	6.59592	6.7737		0.114285	-0.251612
Bsn	O88737	Protein bassoon OS=Mus musculus OX=10090 GN=Bsn PE=1 SV=4		6.71682	6.99056	6.64048	6.9524	6.87785	6.31117	6.49313	6.52643	5.71168	6.90017		0.0616226	-0.447109
Plec	Q9QXS1	Plectin OS=Mus musculus OX=10090 GN=Plec PE=1 SV=3		5.80117	5.86746	5.92821	5.82915	5.97831	5.55566	5.37131	5.47632	5.31434	5.05661		0.000424809	-0.526015
Atp1a3	Q6PIC6	Sodium/potassium-transporting ATPase subunit alpha-3 OS=Mus musculus OX=10090 GN=Atp1a3 PE=1 SV=1		10.0794	9.98331	9.85689	10.0222	10.0321	10.1214	10.021	9.8049	9.40852	9.76393		0.22161	-0.170857
Cltc	Q68FD5	Clathrin heavy chain 1 OS=Mus musculus OX=10090 GN=Cltc PE=1 SV=3		8.37553	8.14857	8.25318	8.50336	8.45607	8.28733	8.65143	8.21449	8.3018	7.98536		0.649208	-0.0592581
Pclo	Q9QYX7	Protein piccolo OS=Mus musculus OX=10090 GN=Pclo PE=1 SV=4		5.74621	5.73568	5.56408	5.81174	5.74132	5.33196	5.45987	5.35977	4.6731	5.54289		0.0236591	-0.446288
Dync1h1	Q9JHU4	Cytoplasmic dynein 1 heavy chain 1 OS=Mus musculus OX=10090 GN=Dync1h1 PE=1 SV=2		5.47619	5.22553	5.44586	5.5278	5.50016	5.71872	5.89666	5.41325	5.51623	5.24915		0.35474	0.123694
Atp1a2	Q6PIE5	Sodium/potassium-transporting ATPase subunit alpha-2 OS=Mus musculus OX=10090 GN=Atp1a2 PE=1 SV=1		6.89613	6.85254	6.57566	7.17586	6.90373	6.89096	6.68599	6.52588	6.27284	6.66565		0.0868741	-0.272523
Ank2	Q8C8R3	Ankyrin-2 OS=Mus musculus OX=10090 GN=Ank2 PE=1 SV=2		5.92382	5.75631	5.54757	5.89783	5.89446	5.83102	5.97932	5.59731	5.12119	5.38676		0.227067	-0.220875
Atp1a1	Q8VDN2	Sodium/potassium-transporting ATPase subunit alpha-1 OS=Mus musculus OX=10090 GN=Atp1a1 PE=1 SV=1		7.28588	7.06907	7.15603	7.1846	7.25764	7.06865	7.04644	6.84683	6.54676	6.96102		0.0201576	-0.296705
Actb	P60710	Actin, cytoplasmic 1 OS=Mus musculus OX=10090 GN=Actb PE=1 SV=1		10.2384	10.3431	10.2749	10.2933	10.2244	10.3191	10.1202	10.3077	9.8049	10.3325		0.369248	-0.097954
Aco2	Q99KI0	Aconitate hydratase, mitochondrial OS=Mus musculus OX=10090 GN=Aco2 PE=1 SV=1		7.54231	7.3096	7.34328	7.67771	7.70912	7.44721	7.49301	7.29162	7.09075	7.12251		0.0861792	-0.227381
Atp5f1b	P56480	ATP synthase subunit beta, mitochondrial OS=Mus musculus OX=10090 GN=Atp5f1b PE=1 SV=2		9.1819	9.39708	9.02669	9.42971	9.2916	9.05746	9.22655	9.21336	8.45101	9.38079		0.294816	-0.199562
Myh10	Q61879	Myosin-10 OS=Mus musculus OX=10090 GN=Myh10 PE=1 SV=2		4.99696	4.88768	4.95585	4.8959	4.9041	5.05025	5.03018	5.00786	4.72157	4.76936		0.871454	-0.012253
Hk1	P17710	Hexokinase-1 OS=Mus musculus OX=10090 GN=Hk1 PE=1 SV=3		8.08827	7.89353	7.90121	8.26205	8.10385	7.90025	8.34964	7.89302	7.64681	7.64164		0.296169	-0.16351
Tubb2a	Q7TMM9	Tubulin beta-2A chain OS=Mus musculus OX=10090 GN=Tubb2a PE=1 SV=1		9.52976	9.94033	9.45238	9.7313	9.58483	9.74443	10.0497	9.94317	8.8827	9.87902		0.824406	0.0520834
Tubb2b	Q9CWF2	Tubulin beta-2B chain OS=Mus musculus OX=10090 GN=Tubb2b PE=1 SV=1		1.80886	1.64915	1.95767	1.67871	0.730266	1.98958	1.6299	2.45872	1.57369	2.30617		0.164262	0.426682
Dnm1	P39053	Dynamin-1 OS=Mus musculus OX=10090 GN=Dnm1 PE=1 SV=2		7.47705	7.0972	7.46336	7.64107	7.65469	7.38411	7.57978	6.95386	7.02188	6.26067		0.123339	-0.42661
Hspd1	P63038	60 kDa heat shock protein, mitochondrial OS=Mus musculus OX=10090 GN=Hspd1 PE=1 SV=1		7.5468	7.61735	7.4256	7.7492	7.60113	7.53284	7.6199	7.7005	7.17952	7.52175		0.476648	-0.0771124
Dpysl2	O08553	Dihydropyrimidinase-related protein 2 OS=Mus musculus OX=10090 GN=Dpysl2 PE=1 SV=2		8.55619	8.86376	8.31115	8.73892	8.36792	8.4886	8.62208	8.64545	7.793	8.86476		0.698254	-0.0848101
Tubb5	P99024	Tubulin beta-5 chain OS=Mus musculus OX=10090 GN=Tubb5 PE=1 SV=1		6.7037	6.85979	6.62052	6.81508	6.62906	6.8683	6.97764	6.97146	6.49106	6.71152		0.472074	0.0783667
Stxbp1	O08599	Syntaxin-binding protein 1 OS=Mus musculus OX=10090 GN=Stxbp1 PE=1 SV=2		8.29346	8.26922	8.17869	8.43914	8.45191	8.2218	8.4776	8.1606	7.80344	8.36673		0.367865	-0.120449
Pkm	P52480	Pyruvate kinase PKM OS=Mus musculus OX=10090 GN=Pkm PE=1 SV=4		7.97775	8.15992	7.82307	8.09404	7.95414	7.76665	8.04834	7.949	7.39561	7.76892		0.124318	-0.21608
Atp5f1a	Q03265	ATP synthase subunit alpha, mitochondrial OS=Mus musculus OX=10090 GN=Atp5f1a PE=1 SV=1		8.99212	8.93788	8.85577	9.11377	9.0465	8.82975	8.95489	8.83297	8.54389	8.5002		0.0324653	-0.256867
Eno1	P17182	Alpha-enolase OS=Mus musculus OX=10090 GN=Eno1 PE=1 SV=3		7.7217	7.88979	7.59484	7.80585	7.75151	7.53587	7.70678	7.62845	7.28877	7.6803		0.0742627	-0.184707
Tubb4b	P68372	Tubulin beta-4B chain OS=Mus musculus OX=10090 GN=Tubb4b PE=1 SV=1		6.59501	7.02104	6.37865	6.94538	6.52996	6.79558	6.91224	7.04025	5.81067	7.55727		0.688136	0.129193
Nsf	P46460	Vesicle-fusing ATPase OS=Mus musculus OX=10090 GN=Nsf PE=1 SV=2		7.23093	7.08857	6.99956	7.39299	7.29912	7.31099	7.37949	7.0505	6.54025	6.70231		0.285105	-0.205526
Hspa8	P63017	Heat shock cognate 71 kDa protein OS=Mus musculus OX=10090 GN=Hspa8 PE=1 SV=1		8.19063	8.11089	8.12869	8.21305	8.12649	8.20437	8.22317	8.191	8.02758	7.56157		0.400437	-0.112413
Syngap1	F6SEU4	Ras/Rap GTPase-activating protein SynGAP OS=Mus musculus OX=10090 GN=Syngap1 PE=1 SV=2		5.91784	5.92386	5.92017	6.0644	6.04486	5.55952	5.77567	5.50795	4.89108	5.53907		0.00917709	-0.519568
Tubb3	Q9ERD7	Tubulin beta-3 chain OS=Mus musculus OX=10090 GN=Tubb3 PE=1 SV=1		5.68499	6.22529	5.80122	6.17306	5.82781	5.95775	6.33069	6.48577	5.35467	7.01971		0.362812	0.287242
Atp2b2	Q9R0K7	Plasma membrane calcium-transporting ATPase 2 OS=Mus musculus OX=10090 GN=Atp2b2 PE=1 SV=2		6.52742	6.29601	6.33747	6.39921	6.53185	6.28773	6.25644	5.87044	5.67418	6.46643		0.0809716	-0.30735
Myh9	Q8VDD5	Myosin-9 OS=Mus musculus OX=10090 GN=Myh9 PE=1 SV=4		4.08689	4.30439	4.51932	3.92603	4.02896	4.53124	3.76234	4.869	4.30687	3.7922		0.748495	0.079212
Aldoa	P05064	Fructose-bisphosphate aldolase A OS=Mus musculus OX=10090 GN=Aldoa PE=1 SV=2		8.36373	8.31431	8.24193	8.56208	8.38492	8.37149	8.37701	8.31325	7.51251	7.90472		0.158074	-0.277596
Tuba1a	P68369	Tubulin alpha-1A chain OS=Mus musculus OX=10090 GN=Tuba1a PE=1 SV=1		8.91896	8.88631	8.80151	9.04346	8.87899	9.18526	9.18991	9.06782	8.78745	8.96507		0.156016	0.133256
Tubb4a	Q9D6F9	Tubulin beta-4A chain OS=Mus musculus OX=10090 GN=Tubb4a PE=1 SV=3		4.39056	4.97323	4.11211	4.59778	4.28828	4.58985	5.30838	4.8022	3.60939	5.35613		0.476993	0.260798
Map1b	P14873	Microtubule-associated protein 1B OS=Mus musculus OX=10090 GN=Map1b PE=1 SV=2		4.83582	4.67655	4.49754	4.74958	4.74637	4.67625	4.83385	4.45614	3.90339	4.19319		0.140054	-0.288607
Atp6v1b2	P62814	V-type proton ATPase subunit B, brain isoform OS=Mus musculus OX=10090 GN=Atp6v1b2 PE=1 SV=1		6.99053	7.14027	6.86843	7.19336	7.04344	6.93714	7.21909	7.02625	6.57517	7.45501		0.977062	-0.00467281
Atp6v1a	P50516	V-type proton ATPase catalytic subunit A OS=Mus musculus OX=10090 GN=Atp6v1a PE=1 SV=2		7.20688	7.27753	7.05247	7.41608	7.32517	7.19797	7.44677	7.20712	6.7731	7.07165		0.381852	-0.116307
Immt	Q8CAQ8	MICOS complex subunit Mic60 OS=Mus musculus OX=10090 GN=Immt PE=1 SV=1		5.60404	5.22433	5.38629	5.84356	5.71277	5.41879	5.7043	5.18183	5.09689	4.5093		0.140988	-0.371978
Mdh2	P08249	Malate dehydrogenase, mitochondrial OS=Mus musculus OX=10090 GN=Mdh2 PE=1 SV=3		8.55917	8.82819	8.44431	8.8969	8.76627	8.52287	8.85601	8.68626	8.22305	8.37271		0.26906	-0.166787
Syn1	O88935	Synapsin-1 OS=Mus musculus OX=10090 GN=Syn1 PE=1 SV=2		8.31713	8.48761	8.18031	8.53169	8.50795	8.15954	8.51154	8.28965	7.87612	8.73184		0.587697	-0.0911997
Myo5a	Q99104	Unconventional myosin-Va OS=Mus musculus OX=10090 GN=Myo5a PE=1 SV=2		4.50869	4.39524	4.45908	4.66313	4.69159	4.57128	4.92192	4.24255	4.01473	3.92146		0.311284	-0.209156
Dmxl2	Q8BPN8	DmX-like protein 2 OS=Mus musculus OX=10090 GN=Dmxl2 PE=1 SV=3		4.66143	4.20622	4.43794	4.74469	4.69491	4.41418	4.93939	4.3101	4.49108	3.39159		0.404602	-0.23977
Gapdh	P16858	Glyceraldehyde-3-phosphate dehydrogenase OS=Mus musculus OX=10090 GN=Gapdh PE=1 SV=2		8.10734	8.07202	7.9381	8.07524	8.12854	8.29199	8.42822	7.80854	7.74416	8.27402		0.760085	0.0451399
Tuba1c	P68373	Tubulin alpha-1C chain OS=Mus musculus OX=10090 GN=Tuba1c PE=1 SV=1		0.893545	-0.714783	0.38076	-0.789183	0.444604	1.17029	1.83088	-0.0888729	1.74406	-0.218344		0.166088	0.844614
Srcin1	Q9QWI6	SRC kinase signaling inhibitor 1 OS=Mus musculus OX=10090 GN=Srcin1 PE=1 SV=2		5.18519	5.35401	5.10496	5.34666	5.26199	4.92865	4.93842	4.99586	4.32053	5.16053		0.0353225	-0.381763
Tuba4a	P68368	Tubulin alpha-4A chain OS=Mus musculus OX=10090 GN=Tuba4a PE=1 SV=1		6.06467	5.66714	5.83931	6.14921	5.98415	6.22229	6.45951	6.02785	6.04339	5.31592		0.736605	0.0728968
Eno2	P17183	Gamma-enolase OS=Mus musculus OX=10090 GN=Eno2 PE=1 SV=2		6.28576	6.8614	6.14295	6.76813	6.39043	6.27831	6.58142	6.68495	5.84111	7.03275		0.980923	-0.00602741
Atp2b1	G5E829	Plasma membrane calcium-transporting ATPase 1 OS=Mus musculus OX=10090 GN=Atp2b1 PE=1 SV=1		5.76903	5.734	5.62968	5.5614	5.71861	5.45122	5.39175	5.30171	4.81569	5.17155		0.00503908	-0.45616
Camk2a	P11798	Calcium/calmodulin-dependent protein kinase type II subunit alpha OS=Mus musculus OX=10090 GN=Camk2a PE=1 SV=2		8.7951	8.4	8.86048	8.90642	8.90271	8.4498	8.0317	8.13041	7.81385	6.77628		0.0146128	-0.932533
Dlg4	Q62108	Disks large homolog 4 OS=Mus musculus OX=10090 GN=Dlg4 PE=1 SV=1		6.26774	6.0642	6.27209	6.34015	6.29496	5.92758	6.04587	5.80556	5.64142	5.88184		0.00153875	-0.387374
Actc1	P68033	Actin, alpha cardiac muscle 1 OS=Mus musculus OX=10090 GN=Actc1 PE=1 SV=1		4.53132	3.91113	4.64923	3.96201	4.29007	4.50784	4.2825	4.18483	4.34762	3.30665		0.594764	-0.142864
Acta1	P68134	Actin, alpha skeletal muscle OS=Mus musculus OX=10090 GN=Acta1 PE=1 SV=1		NaN	NaN	NaN	NaN	NaN	NaN	NaN	NaN	NaN	NaN		NaN	0
Ckb	Q04447	Creatine kinase B-type OS=Mus musculus OX=10090 GN=Ckb PE=1 SV=1		7.28683	7.24552	7.10581	7.42651	7.35687	7.07019	7.28144	7.13421	6.78167	7.40747		0.24527	-0.149312
Snap25	P60879	Synaptosomal-associated protein 25 OS=Mus musculus OX=10090 GN=Snap25 PE=1 SV=1		7.03349	7.47037	6.93649	7.08291	7.03051	6.80704	6.7193	6.9789	5.77974	7.397		0.220715	-0.37436
Hsp90aa1	P07901	Heat shock protein HSP 90-alpha OS=Mus musculus OX=10090 GN=Hsp90aa1 PE=1 SV=4		5.51515	5.39878	5.59216	5.47311	5.41491	5.56044	5.36285	5.48425	5.26835	4.11815		0.265418	-0.320015
Ap2a1	P17426	AP-2 complex subunit alpha-1 OS=Mus musculus OX=10090 GN=Ap2a1 PE=1 SV=1		6.09293	5.32158	5.88416	6.03345	6.01278	5.91613	6.28162	5.48437	6.06749	4.8202		0.613185	-0.155017
Hspa9	P38647	Stress-70 protein, mitochondrial OS=Mus musculus OX=10090 GN=Hspa9 PE=1 SV=3		5.67942	5.93315	5.71266	5.94047	5.82421	5.76808	5.93481	5.92635	5.57432	5.77863		0.806674	-0.0215452
Vcp	Q01853	Transitional endoplasmic reticulum ATPase OS=Mus musculus OX=10090 GN=Vcp PE=1 SV=4		4.94024	5.09939	4.73371	5.11234	4.92522	4.93133	5.11592	5.07381	4.45315	4.73436		0.493949	-0.100467
Opa1	P58281	Dynamin-like 120 kDa protein, mitochondrial OS=Mus musculus OX=10090 GN=Opa1 PE=1 SV=1		5.06171	4.46867	4.8541	5.22488	5.12758	4.75866	5.25714	4.57355	4.5124	3.81108		0.211985	-0.364824
Dlg2	Q91XM9	Disks large homolog 2 OS=Mus musculus OX=10090 GN=Dlg2 PE=1 SV=2		5.24384	5.26847	5.14568	5.42242	5.35799	4.93983	5.17203	5.0259	4.46068	4.58389		0.013548	-0.451218
Ckmt1	P30275	Creatine kinase U-type, mitochondrial OS=Mus musculus OX=10090 GN=Ckmt1 PE=1 SV=1		6.55684	6.97676	6.39762	6.93882	6.65897	6.46696	6.92681	6.7674	6.07158	7.53135		0.864774	0.0470152
Pgk1	P09411	Phosphoglycerate kinase 1 OS=Mus musculus OX=10090 GN=Pgk1 PE=1 SV=4		6.84857	6.68516	6.83637	7.04845	6.9268	6.65023	6.88188	6.80149	6.30356	5.94901		0.0909584	-0.351837
Hsp90ab1	P11499	Heat shock protein HSP 90-beta OS=Mus musculus OX=10090 GN=Hsp90ab1 PE=1 SV=3		6.38121	6.29441	6.59113	6.21305	6.31914	6.44598	5.98545	6.59283	6.33209	5.1446		0.359076	-0.259596
Syn2	Q64332	Synapsin-2 OS=Mus musculus OX=10090 GN=Syn2 PE=1 SV=2		6.6407	6.44124	6.40736	6.78813	6.79568	6.585	6.90734	6.331	5.97783	6.32208		0.309936	-0.189974
Syt1	P46096	Synaptotagmin-1 OS=Mus musculus OX=10090 GN=Syt1 PE=1 SV=1		6.9033	5.86507	6.56173	6.85179	6.97508	6.73522	7.08932	6.12842	6.43051	4.89474		0.405142	-0.375751
Ncam1	P13595	Neural cell adhesion molecule 1 OS=Mus musculus OX=10090 GN=Ncam1 PE=1 SV=3		5.86823	4.76334	5.54079	5.54314	5.81968	5.69433	5.88653	4.85126	5.26911	3.50275		0.348269	-0.46624
Pacsin1	Q61644	Protein kinase C and casein kinase substrate in neurons protein 1 OS=Mus musculus OX=10090 GN=Pacsin1 PE=1 SV=1		5.7292	5.38873	5.51785	6.0098	5.82047	5.48722	5.84654	5.4391	5.05359	5.35577		0.16512	-0.256768
Synj1	Q8CHC4	Synaptojanin-1 OS=Mus musculus OX=10090 GN=Synj1 PE=1 SV=3		5.21271	4.85688	5.02512	5.38617	5.25323	5.01798	5.27981	4.78096	4.81639	4.48589		0.131752	-0.270617
Ctnna2	Q61301	Catenin alpha-2 OS=Mus musculus OX=10090 GN=Ctnna2 PE=1 SV=3		4.48385	3.72696	4.16291	4.26637	4.29396	4.25139	4.50784	3.72407	3.67204	3.09394		0.257988	-0.336956
Map2	P20357	Microtubule-associated protein 2 OS=Mus musculus OX=10090 GN=Map2 PE=1 SV=2		4.57411	4.71566	4.52096	4.36531	4.51407	3.7183	3.63622	3.96209	2.89283	3.74651		0.00111797	-0.946831
Cntn1	P12960	Contactin-1 OS=Mus musculus OX=10090 GN=Cntn1 PE=1 SV=1		5.59419	5.17991	5.20998	5.38564	5.60872	5.7236	5.66379	5.11115	4.93415	4.91862		0.545153	-0.125426
Camk2b	P28652	Calcium/calmodulin-dependent protein kinase type II subunit beta OS=Mus musculus OX=10090 GN=Camk2b PE=1 SV=2		6.35269	6.09129	6.23912	6.35387	6.39107	5.90491	5.68245	5.75793	5.18975	5.2041		0.00157512	-0.737781
Ap2a2	P17427	AP-2 complex subunit alpha-2 OS=Mus musculus OX=10090 GN=Ap2a2 PE=1 SV=2		5.10607	4.21564	4.77865	5.01799	5.00839	4.89648	5.36643	4.24911	4.79323	2.90429		0.422195	-0.383438
Map1a	Q9QYR6	Microtubule-associated protein 1A OS=Mus musculus OX=10090 GN=Map1a PE=1 SV=2		4.06831	4.00478	3.52086	3.96856	3.89081	3.84545	3.83581	3.67755	2.88309	4.18967		0.415694	-0.204352
Gnao1	P18872	Guanine nucleotide-binding protein G(o) subunit alpha OS=Mus musculus OX=10090 GN=Gnao1 PE=1 SV=3		7.52233	7.3033	7.31199	7.43292	7.55275	7.52422	7.59858	7.00964	6.91804	6.94172		0.190331	-0.226216
Atp2a2	O55143	Sarcoplasmic/endoplasmic reticulum calcium ATPase 2 OS=Mus musculus OX=10090 GN=Atp2a2 PE=1 SV=2		5.1903	4.96292	5.2006	5.11738	5.30737	4.93677	5.10134	4.59514	4.52619	3.66055		0.0496101	-0.591718
Got2	P05202	Aspartate aminotransferase, mitochondrial OS=Mus musculus OX=10090 GN=Got2 PE=1 SV=1		7.59122	6.96762	7.25072	7.60064	7.60472	7.40666	7.73382	7.05241	7.22926	6.43887		0.383601	-0.230784
Septin7	O55131	Septin-7 OS=Mus musculus OX=10090 GN=Septin7 PE=1 SV=1		5.99625	6.03389	5.84512	6.18636	6.07149	5.91193	6.08081	5.90002	4.96281	5.4443		0.120789	-0.366647
Ndufs1	Q91VD9	NADH-ubiquinone oxidoreductase 75 kDa subunit, mitochondrial OS=Mus musculus OX=10090 GN=Ndufs1 PE=1 SV=2		5.26024	5.10695	5.0103	5.38507	5.35022	5.14785	5.47288	4.77641	4.85316	4.93838		0.236041	-0.18482
Actn1	Q7TPR4	Alpha-actinin-1 OS=Mus musculus OX=10090 GN=Actn1 PE=1 SV=1		5.10408	4.9228	5.13766	5.06666	5.08343	4.97803	4.66654	5.0596	4.67724	3.89179		0.0872522	-0.408286
Ap2b1	Q9DBG3	AP-2 complex subunit beta OS=Mus musculus OX=10090 GN=Ap2b1 PE=1 SV=1		6.21642	5.24053	6.03432	6.02562	6.15077	5.87154	6.36482	5.29315	5.87751	4.35904		0.353727	-0.38032
Slc25a12	Q8BH59	Calcium-binding mitochondrial carrier protein Aralar1 OS=Mus musculus OX=10090 GN=Slc25a12 PE=1 SV=1		6.14631	5.40723	5.93028	6.23024	6.17849	6.02169	6.34216	5.64409	5.97103	4.39071		0.436304	-0.304574
Uba1	Q02053	Ubiquitin-like modifier-activating enzyme 1 OS=Mus musculus OX=10090 GN=Uba1 PE=1 SV=1		5.28807	5.07051	5.27094	5.34911	5.29904	5.37283	5.34123	5.20711	4.81265	4.49151		0.26901	-0.210467
Glud1	P26443	Glutamate dehydrogenase 1, mitochondrial OS=Mus musculus OX=10090 GN=Glud1 PE=1 SV=1		5.96721	5.59485	5.91132	6.18229	6.04477	6.16345	6.28658	5.70649	5.74637	5.36543		0.666251	-0.0864225
Actn4	P57780	Alpha-actinin-4 OS=Mus musculus OX=10090 GN=Actn4 PE=1 SV=1		3.86371	3.55239	3.9848	3.59467	3.748	3.7735	3.34206	3.85964	3.78661	2.54128		0.30034	-0.288098
Slc25a4	P48962	ADP/ATP translocase 1 OS=Mus musculus OX=10090 GN=Slc25a4 PE=1 SV=4		6.13561	5.34192	6.02526	6.05787	6.10186	5.9198	6.20144	5.50833	5.94316	4.89865		0.406805	-0.238223
Atp6v0a1	Q9Z1G4	V-type proton ATPase 116 kDa subunit a1 OS=Mus musculus OX=10090 GN=Atp6v0a1 PE=1 SV=3		6.21174	6.05012	6.13505	6.31925	6.2811	6.20763	6.41785	6.07264	5.82097	5.75505		0.304572	-0.144622
Atp2b4	Q6Q477	Plasma membrane calcium-transporting ATPase 4 OS=Mus musculus OX=10090 GN=Atp2b4 PE=1 SV=1		3.97895	3.99334	3.77469	3.84069	4.00581	3.84904	4.16324	3.73987	3.37601	3.92339		0.452066	-0.108386
Gpd2	Q64521	Glycerol-3-phosphate dehydrogenase, mitochondrial OS=Mus musculus OX=10090 GN=Gpd2 PE=1 SV=2		5.14636	5.0771	5.24545	5.43718	5.30005	5.0553	5.41486	5.18683	4.59957	4.32864		0.157554	-0.324187
Uqcrc1	Q9CZ13	Cytochrome b-c1 complex subunit 1, mitochondrial OS=Mus musculus OX=10090 GN=Uqcrc1 PE=1 SV=2		6.6753	6.67323	6.35251	6.8354	6.66088	6.54997	6.90947	6.37249	6.11423	6.73474		0.534872	-0.103283
Shank3	Q4ACU6	SH3 and multiple ankyrin repeat domains protein 3 OS=Mus musculus OX=10090 GN=Shank3 PE=1 SV=3		4.22092	4.48422	4.29907	4.32818	4.29064	3.66015	3.46382	3.80209	2.78235	3.80865		0.00301802	-0.821195
Oxr1	Q4KMM3	Oxidation resistance protein 1 OS=Mus musculus OX=10090 GN=Oxr1 PE=1 SV=3		3.95045	4.12245	3.75804	4.16571	4.02056	3.66858	3.95122	3.87183	3.23262	4.00749		0.142495	-0.257094
Hspa4	Q61316	Heat shock 70 kDa protein 4 OS=Mus musculus OX=10090 GN=Hspa4 PE=1 SV=1		4.18015	3.82049	4.04229	4.28853	4.1377	4.08817	4.37167	3.86987	3.73432	2.72141		0.28113	-0.336746
Vdac1	Q60932	Voltage-dependent anion-selective channel protein 1 OS=Mus musculus OX=10090 GN=Vdac1 PE=1 SV=3		7.62654	7.14135	7.45545	7.74479	7.69134	7.55999	7.682	7.29483	7.33838	6.41826		0.301177	-0.273204
Gls	D3Z7P3	Glutaminase kidney isoform, mitochondrial OS=Mus musculus OX=10090 GN=Gls PE=1 SV=1		5.49701	4.63436	5.36223	5.56714	5.68371	5.23217	5.76067	4.59129	4.95286	2.57372		0.243618	-0.726751
Map6	Q7TSJ2	Microtubule-associated protein 6 OS=Mus musculus OX=10090 GN=Map6 PE=1 SV=2		5.31642	5.46492	4.94861	5.21974	5.05322	5.11872	5.29052	5.1698	4.36851	5.55525		0.658944	-0.100022
Fasn	P19096	Fatty acid synthase OS=Mus musculus OX=10090 GN=Fasn PE=1 SV=2		2.99055	2.43538	2.84913	3.06091	2.86659	3.0286	3.1823	2.35335	2.10228	1.84525		0.264622	-0.338153
Dnm3	Q8BZ98	Dynamin-3 OS=Mus musculus OX=10090 GN=Dnm3 PE=1 SV=1		3.35718	3.27443	3.21293	3.75161	3.44151	3.26288	3.51418	3.38923	2.94426	2.57139		0.200766	-0.271141
Ap2m1	P84091	AP-2 complex subunit mu OS=Mus musculus OX=10090 GN=Ap2m1 PE=1 SV=1		5.65623	5.17863	5.51883	5.76339	5.69515	5.5819	5.67841	5.43528	5.16785	4.50747		0.253774	-0.288264
Nfasc	Q810U3	Neurofascin OS=Mus musculus OX=10090 GN=Nfasc PE=1 SV=1		4.84652	4.76698	4.56471	4.66993	4.73279	4.91552	4.82709	4.71699	4.29594	4.69681		0.830603	-0.025712
Hspa5	P20029	Endoplasmic reticulum chaperone BiP OS=Mus musculus OX=10090 GN=Hspa5 PE=1 SV=3		5.11628	5.33047	5.47824	4.98662	5.15734	5.39789	4.92941	5.6486	5.28892	5.13542		0.667463	0.0662565
Ogdh	Q60597	2-oxoglutarate dehydrogenase, mitochondrial OS=Mus musculus OX=10090 GN=Ogdh PE=1 SV=3		5.16713	4.89545	4.8669	5.34855	5.22988	4.99991	5.58708	4.77921	4.94022	4.7853		0.649198	-0.0832388
Tpi1	P17751	Triosephosphate isomerase OS=Mus musculus OX=10090 GN=Tpi1 PE=1 SV=5		7.10208	7.09835	6.99515	7.27629	7.14397	7.00447	7.21449	7.02308	6.70123	6.28262		0.138828	-0.277987
Cadps	Q80TJ1	Calcium-dependent secretion activator 1 OS=Mus musculus OX=10090 GN=Cadps PE=1 SV=3		4.46228	4.10104	4.11131	4.47203	4.33848	4.16823	4.71427	4.0339	4.0427	3.85173		0.445319	-0.134862
Ywhaz	P63101	14-3-3 protein zeta/delta OS=Mus musculus OX=10090 GN=Ywhaz PE=1 SV=1		7.06451	7.09663	6.8178	7.18458	7.13166	6.84511	7.06592	7.02863	6.56767	7.06951		0.247896	-0.143669
Pgam1	Q9DBJ1	Phosphoglycerate mutase 1 OS=Mus musculus OX=10090 GN=Pgam1 PE=1 SV=3		5.84924	6.06789	5.7936	6.08008	6.02522	5.78782	5.94963	5.98541	5.26055	5.97384		0.284295	-0.171755
Crmp1	P97427	Dihydropyrimidinase-related protein 1 OS=Mus musculus OX=10090 GN=Crmp1 PE=1 SV=1		5.11637	5.05676	4.98232	5.27691	5.14015	5.11122	5.28313	5.11098	4.55501	4.5062		0.262402	-0.201196
Aldoc	P05063	Fructose-bisphosphate aldolase C OS=Mus musculus OX=10090 GN=Aldoc PE=1 SV=4		5.62631	5.82253	5.28185	5.78436	5.53129	5.38001	5.44575	5.31942	4.9131	5.61238		0.106934	-0.275139
Caskin1	Q6P9K8	Caskin-1 OS=Mus musculus OX=10090 GN=Caskin1 PE=1 SV=2		3.46189	3.59716	3.22249	3.52058	3.39616	2.98468	3.23157	3.21319	2.32182	3.22925		0.0443036	-0.443555
Alb	P07724	Albumin OS=Mus musculus OX=10090 GN=Alb PE=1 SV=3		5.03528	5.16811	5.4906	4.71414	4.90039	6.52496	4.74028	5.85215	5.18443	5.78739		0.132654	0.556137
Ppp2r1a	Q76MZ3	Serine/threonine-protein phosphatase 2A 65 kDa regulatory subunit A alpha isoform OS=Mus musculus OX=10090 GN=Ppp2r1a PE=1 SV=3		5.4374	5.34344	5.51086	5.49147	5.40249	5.30414	5.47883	5.51581	4.76337	5.26606		0.248765	-0.171488
Ppfia3	P60469	Liprin-alpha-3 OS=Mus musculus OX=10090 GN=Ppfia3 PE=1 SV=2		3.35589	3.633	3.33946	3.59634	3.53817	3.14656	3.36098	3.42205	2.30855	3.61463		0.209767	-0.322015
Ptprs	B0V2N1	Receptor-type tyrosine-protein phosphatase S OS=Mus musculus OX=10090 GN=Ptprs PE=1 SV=1		3.63642	3.57536	3.62721	3.67607	3.83484	3.56608	3.73155	3.37182	2.93243	2.31935		0.0964893	-0.485732
Ank3	G5E8K5	Ankyrin-3 OS=Mus musculus OX=10090 GN=Ank3 PE=1 SV=1		2.66238	2.98801	2.55897	2.72767	2.67998	2.8646	2.7448	2.59234	1.80888	2.46466		0.281741	-0.228346
Macf1	Q9QXZ0	Microtubule-actin cross-linking factor 1 OS=Mus musculus OX=10090 GN=Macf1 PE=1 SV=2		1.77532	1.29961	1.25088	1.69702	1.50369	1.5716	1.73162	1.14356	0.794069	0.616243		0.19988	-0.333886
Septin5	Q9Z2Q6	Septin-5 OS=Mus musculus OX=10090 GN=Septin5 PE=1 SV=2		5.29997	5.07935	5.14959	5.35034	5.30061	5.20314	5.48201	4.97771	4.93262	4.1079		0.245471	-0.295298
Idh3a	Q9D6R2	Isocitrate dehydrogenase [NAD] subunit alpha, mitochondrial OS=Mus musculus OX=10090 GN=Idh3a PE=1 SV=1		6.73185	6.71836	6.45385	6.92143	6.80002	6.5929	6.92175	6.52313	6.34534	6.78504		0.490682	-0.0914709
Gdi1	P50396	Rab GDP dissociation inhibitor alpha OS=Mus musculus OX=10090 GN=Gdi1 PE=1 SV=3		5.14773	5.11844	4.93704	5.25617	5.27327	5.00865	5.37361	5.11998	4.52221	4.75306		0.264178	-0.19103
Epb41l3	Q9WV92	Band 4.1-like protein 3 OS=Mus musculus OX=10090 GN=Epb41l3 PE=1 SV=1		4.17475	3.88867	3.88504	4.17277	4.06774	4.26825	4.14899	3.93472	3.41129	3.36668		0.314226	-0.211806
Iqsec2	Q5DU25	IQ motif and SEC7 domain-containing protein 2 OS=Mus musculus OX=10090 GN=Iqsec2 PE=1 SV=3		4.03959	4.20375	4.04908	4.10264	4.1691	3.69811	3.83444	3.86933	3.41632	3.71972		0.00152886	-0.40525
Got1	P05201	Aspartate aminotransferase, cytoplasmic OS=Mus musculus OX=10090 GN=Got1 PE=1 SV=3		6.05776	6.15012	6.02616	6.38787	6.19609	5.88969	6.20715	6.09643	5.85009	5.59205		0.0932526	-0.236519
Septin11	Q8C1B7	Septin-11 OS=Mus musculus OX=10090 GN=Septin11 PE=1 SV=4		5.53767	4.54011	5.17589	5.31955	5.48327	5.32681	5.6813	4.51273	5.05668	2.84425		0.348682	-0.526946
Gpi	P06745	Glucose-6-phosphate isomerase OS=Mus musculus OX=10090 GN=Gpi PE=1 SV=4		5.33892	4.82091	4.98046	5.43872	5.34441	5.05824	5.40026	4.79998	4.45428	3.72629		0.147855	-0.496873
Acly	Q91V92	ATP-citrate synthase OS=Mus musculus OX=10090 GN=Acly PE=1 SV=1		4.15075	4.12365	4.06273	4.44599	4.10856	4.18461	4.51534	4.20563	3.70423	3.73182		0.533467	-0.11001
Slc25a5	P51881	ADP/ATP translocase 2 OS=Mus musculus OX=10090 GN=Slc25a5 PE=1 SV=3		7.86465	7.13061	7.49005	7.78129	7.80162	7.5296	7.89205	7.12036	7.74626	6.24019		0.373264	-0.307952
Acat1	Q8QZT1	Acetyl-CoA acetyltransferase, mitochondrial OS=Mus musculus OX=10090 GN=Acat1 PE=1 SV=1		5.3802	5.47228	5.16672	5.69226	5.56687	5.23682	5.56782	5.39972	4.60979	5.51333		0.357686	-0.19017
Stx1b	P61264	Syntaxin-1B OS=Mus musculus OX=10090 GN=Stx1b PE=1 SV=1		6.94773	6.70453	6.67652	6.7598	6.92198	6.91089	6.93369	6.68488	6.43425	6.73992		0.579425	-0.0613855
Erc2	Q6PH08	ERC protein 2 OS=Mus musculus OX=10090 GN=Erc2 PE=1 SV=2		3.92358	4.00494	3.85104	4.02246	4.02846	3.61918	3.92067	3.68607	3.17754	3.74861		0.0310025	-0.335683
Mapt	P10637	Microtubule-associated protein tau OS=Mus musculus OX=10090 GN=Mapt PE=1 SV=3		5.76724	6.16241	5.68991	5.95438	5.77958	5.41441	5.6049	5.76503	4.55999	6.31792		0.289661	-0.338254
Tufm	Q8BFR5	Elongation factor Tu, mitochondrial OS=Mus musculus OX=10090 GN=Tufm PE=1 SV=1		5.35673	5.18061	5.29119	5.35967	5.37586	5.17612	5.29093	5.05367	4.94696	4.61025		0.040904	-0.297228
Tubb6	Q922F4	Tubulin beta-6 chain OS=Mus musculus OX=10090 GN=Tubb6 PE=1 SV=1		NaN	NaN	NaN	NaN	NaN	NaN	NaN	NaN	NaN	NaN		NaN	0
Eef2	P58252	Elongation factor 2 OS=Mus musculus OX=10090 GN=Eef2 PE=1 SV=2		4.75102	4.80108	4.93011	4.5254	4.52622	4.80414	4.18066	5.09952	4.52339	4.15052		0.457432	-0.155118
Lrrc7	Q80TE7	Leucine-rich repeat-containing protein 7 OS=Mus musculus OX=10090 GN=Lrrc7 PE=1 SV=2		3.56531	3.69488	3.46129	3.53447	3.55968	3.13383	2.89876	3.06195	1.94547	2.89993		0.00759828	-0.775136
Dnm1l	Q8K1M6	Dynamin-1-like protein OS=Mus musculus OX=10090 GN=Dnm1l PE=1 SV=2		4.02477	4.06957	3.89258	4.34474	4.18671	4.11707	4.50552	4.16486	3.79729	3.6839		0.768888	-0.0499502
Fh	P97807	Fumarate hydratase, mitochondrial OS=Mus musculus OX=10090 GN=Fh PE=1 SV=3		4.72179	4.43881	4.29388	4.63792	4.63536	4.36814	4.84529	4.13851	4.17327	3.90444		0.179188	-0.25962
Bin1	O08539	Myc box-dependent-interacting protein 1 OS=Mus musculus OX=10090 GN=Bin1 PE=1 SV=1		4.22755	4.17127	4.04948	4.42813	4.41289	4.00201	4.32316	3.88306	3.63049	3.82884		0.0434891	-0.324354
Rph3a	P47708	Rabphilin-3A OS=Mus musculus OX=10090 GN=Rph3a PE=1 SV=2		4.29416	3.97822	4.08339	4.26528	4.38276	4.01165	4.42876	3.64304	3.90235	3.51411		0.124986	-0.30078
Baiap2	Q8BKX1	Brain-specific angiogenesis inhibitor 1-associated protein 2 OS=Mus musculus OX=10090 GN=Baiap2 PE=1 SV=2		4.85153	4.73958	4.72606	4.86738	4.95408	4.40747	4.65033	4.37354	4.06512	4.5883		0.00599585	-0.410777
Hsph1	Q61699	Heat shock protein 105 kDa OS=Mus musculus OX=10090 GN=Hsph1 PE=1 SV=2		2.62826	2.59223	2.77732	2.94735	2.92775	2.60428	3.27361	2.7181	2.87847	3.03043		0.389275	0.126391
Cacna2d1	O08532	Voltage-dependent calcium channel subunit alpha-2/delta-1 OS=Mus musculus OX=10090 GN=Cacna2d1 PE=1 SV=1		3.82862	3.62812	3.62451	3.71342	4.01165	3.67426	3.932	3.491	3.38767	3.78918		0.409666	-0.106442
Uqcrc2	Q9DB77	Cytochrome b-c1 complex subunit 2, mitochondrial OS=Mus musculus OX=10090 GN=Uqcrc2 PE=1 SV=1		5.78908	5.44045	5.64628	5.83796	5.73779	5.60232	5.79393	5.63716	5.37157	5.50584		0.307155	-0.108149
Atp1a4	Q9WV27	Sodium/potassium-transporting ATPase subunit alpha-4 OS=Mus musculus OX=10090 GN=Atp1a4 PE=1 SV=3		1.27679	0.865145	1.10532	1.36424	1.50766	1.18404	1.11876	1.10287	-0.388163	0.378202		0.131534	-0.544692
Ppp3ca	P63328	Serine/threonine-protein phosphatase 2B catalytic subunit alpha isoform OS=Mus musculus OX=10090 GN=Ppp3ca PE=1 SV=1		5.80754	5.77799	5.80666	6.10073	6.02995	5.58138	5.78983	5.61358	5.16665	4.40692		0.0499466	-0.592903
Rtn4	Q99P72	Reticulon-4 OS=Mus musculus OX=10090 GN=Rtn4 PE=1 SV=2		4.14996	3.84363	3.73293	3.9631	4.01527	4.0414	4.08999	3.67024	3.08349	3.83092		0.339988	-0.197768
Abat	P61922	4-aminobutyrate aminotransferase, mitochondrial OS=Mus musculus OX=10090 GN=Abat PE=1 SV=1		4.43712	3.70931	3.96223	4.55499	4.46865	4.28284	4.60401	3.62092	4.22519	3.54494		0.533455	-0.170879
Dpysl3	Q62188	Dihydropyrimidinase-related protein 3 OS=Mus musculus OX=10090 GN=Dpysl3 PE=1 SV=1		3.60409	3.6968	3.50871	3.68676	3.61988	3.52698	3.79636	3.74646	2.88701	3.24202		0.319021	-0.183481
Cnp	P16330	2',3'-cyclic-nucleotide 3'-phosphodiesterase OS=Mus musculus OX=10090 GN=Cnp PE=1 SV=3		5.41876	5.01291	5.03957	5.13914	5.40739	6.41372	6.07822	4.91366	5.4768	5.62338		0.104931	0.497605
Shank1	D3YZU1	SH3 and multiple ankyrin repeat domains protein 1 OS=Mus musculus OX=10090 GN=Shank1 PE=1 SV=1		3.5411	3.51647	3.58681	3.43293	3.60022	2.98562	2.89766	3.08174	2.52148	2.91739		0.000178484	-0.654728
Grin2b	Q01097	Glutamate receptor ionotropic, NMDA 2B OS=Mus musculus OX=10090 GN=Grin2b PE=1 SV=3		3.46314	3.43327	3.36856	3.68887	3.69298	3.31392	3.28824	3.28102	1.87934	3.49969		0.154915	-0.476922
Prkcg	P63318	Protein kinase C gamma type OS=Mus musculus OX=10090 GN=Prkcg PE=1 SV=1		4.16013	4.05736	4.30368	4.15336	4.17735	4.19385	3.72608	4.01303	3.30112	4.2294		0.155529	-0.277679
Sdha	Q8K2B3	Succinate dehydrogenase [ubiquinone] flavoprotein subunit, mitochondrial OS=Mus musculus OX=10090 GN=Sdha PE=1 SV=1		4.75539	4.08234	4.48386	4.79672	4.77671	4.63874	4.73388	4.15269	4.69875	3.64702		0.437451	-0.20479
Atp6v1e1	P50518	V-type proton ATPase subunit E 1 OS=Mus musculus OX=10090 GN=Atp6v1e1 PE=1 SV=2		5.59719	6.13032	5.40217	5.93181	5.72141	5.608	5.98645	5.83492	4.37692	6.34768		0.735097	-0.125784
Ptprd	Q64487	Receptor-type tyrosine-protein phosphatase delta OS=Mus musculus OX=10090 GN=Ptprd PE=1 SV=3		2.00498	1.89646	1.78042	2.04228	1.92597	2.24066	2.11764	2.01467	1.18453	1.39069		0.532998	-0.140386
Flna	Q8BTM8	Filamin-A OS=Mus musculus OX=10090 GN=Flna PE=1 SV=5		3.34873	3.58405	3.84896	2.93208	3.21434	3.70956	1.95343	4.12952	3.60511	1.99953		0.545264	-0.306204
Pdia3	P27773	Protein disulfide-isomerase A3 OS=Mus musculus OX=10090 GN=Pdia3 PE=1 SV=2		4.23627	4.34761	4.40746	4.18276	4.39336	4.58946	4.38949	4.48481	4.30819	4.65109		0.05675	0.171116
Pygb	Q8CI94	Glycogen phosphorylase, brain form OS=Mus musculus OX=10090 GN=Pygb PE=1 SV=3		4.33126	3.51075	4.12094	4.42425	4.19904	4.24995	4.2149	3.59513	3.97608	2.19873		0.287617	-0.470294
Hsp90b1	P08113	Endoplasmin OS=Mus musculus OX=10090 GN=Hsp90b1 PE=1 SV=2		4.32557	4.51049	4.67731	4.03108	4.35931	4.69619	4.1001	4.7624	4.29025	3.67978		0.749008	-0.0750097
Plcb1	Q9Z1B3	1-phosphatidylinositol 4,5-bisphosphate phosphodiesterase beta-1 OS=Mus musculus OX=10090 GN=Plcb1 PE=1 SV=2		3.5678	3.0768	3.23682	3.59293	3.62995	3.31406	3.76303	3.14809	2.58908	2.38776		0.200235	-0.380456
Ywhae	P62259	14-3-3 protein epsilon OS=Mus musculus OX=10090 GN=Ywhae PE=1 SV=1		6.83259	5.93995	6.57474	6.51505	6.53431	6.41882	6.20133	6.18346	6.15992	4.75301		0.148149	-0.536022
Tuba8	Q9JJZ2	Tubulin alpha-8 chain OS=Mus musculus OX=10090 GN=Tuba8 PE=1 SV=1		-4.55978	NaN	-4.6171	-4.29851	-4.37365	-3.82389	-3.88261	-4.16872	NaN	NaN		0.0103568	0.503851
Pc	Q05920	Pyruvate carboxylase, mitochondrial OS=Mus musculus OX=10090 GN=Pc PE=1 SV=1		4.74919	4.76443	4.49711	4.78695	4.71154	4.4672	4.5289	4.44367	6.75873	4.65021		0.569546	0.267901
Wdr7	Q920I9	WD repeat-containing protein 7 OS=Mus musculus OX=10090 GN=Wdr7 PE=1 SV=3		3.98072	3.53531	3.82972	4.15889	4.01186	3.92885	4.12912	3.56908	3.66278	3.58917		0.426139	-0.127501
Cct2	P80314	T-complex protein 1 subunit beta OS=Mus musculus OX=10090 GN=Cct2 PE=1 SV=4		3.57489	3.63334	3.46189	3.57953	3.49215	3.86466	3.83431	3.79873	3.49748	3.20006		0.510501	0.0906878
Rab3a	P63011	Ras-related protein Rab-3A OS=Mus musculus OX=10090 GN=Rab3a PE=1 SV=1		6.28006	5.58878	5.95186	6.19993	6.22119	6.27163	6.46489	5.95178	6.1219	5.48314		0.962118	0.0103029
Amph	Q7TQF7	Amphiphysin OS=Mus musculus OX=10090 GN=Amph PE=1 SV=1		5.00933	4.96306	4.89942	5.16697	5.06023	4.8024	5.11736	4.83494	4.75566	4.67234		0.0706639	-0.183263
Ap1b1	O35643	AP-1 complex subunit beta-1 OS=Mus musculus OX=10090 GN=Ap1b1 PE=1 SV=2		3.03544	2.23513	2.83466	2.94093	3.06824	3.02038	3.21578	2.7076	2.30767	1.45641		0.441022	-0.281314
Vim	P20152	Vimentin OS=Mus musculus OX=10090 GN=Vim PE=1 SV=3		5.65295	5.93523	6.20635	5.38723	5.50843	5.9751	4.86071	6.30257	5.87705	4.90405		0.653174	-0.154142
Pfkp	Q9WUA3	ATP-dependent 6-phosphofructokinase, platelet type OS=Mus musculus OX=10090 GN=Pfkp PE=1 SV=1		4.43831	3.9055	4.27582	4.48293	4.54067	4.41991	4.77803	3.8776	4.17148	3.37748		0.463106	-0.203744
Sh3gl2	Q62420	Endophilin-A1 OS=Mus musculus OX=10090 GN=Sh3gl2 PE=1 SV=2		6.10809	5.79975	6.11878	6.27426	6.17702	5.85269	5.9264	6.06092	5.35128	5.94765		0.106218	-0.267792
Kif5c	P28738	Kinesin heavy chain isoform 5C OS=Mus musculus OX=10090 GN=Kif5c PE=1 SV=3		3.27447	3.18403	2.96796	3.20223	3.14267	2.91376	3.36474	3.06158	2.72426	3.12955		0.359253	-0.115494
Ctnnd2	O35927	Catenin delta-2 OS=Mus musculus OX=10090 GN=Ctnnd2 PE=1 SV=1		3.29145	3.4046	3.26794	3.44657	3.37879	3.1676	3.23516	2.80026	2.86338	3.37095		0.0465186	-0.2704
Gprin1	Q3UNH4	G protein-regulated inducer of neurite outgrowth 1 OS=Mus musculus OX=10090 GN=Gprin1 PE=1 SV=2		4.01959	4.32148	3.9182	2.8845	4.21632	3.7764	3.81721	3.80392	3.16265	3.97596		0.588992	-0.16479
Napb	P28663	Beta-soluble NSF attachment protein OS=Mus musculus OX=10090 GN=Napb PE=1 SV=2		4.58559	4.17561	4.44614	4.55075	4.66436	4.69052	4.87102	3.90394	4.39305	3.11514		0.401184	-0.289755
Napg	Q9CWZ7	Gamma-soluble NSF attachment protein OS=Mus musculus OX=10090 GN=Napg PE=1 SV=1		4.37625	4.67628	4.31075	4.56958	4.6551	4.57062	4.79579	4.54236	3.63953	4.33619		0.524762	-0.140696
Aldh5a1	Q8BWF0	Succinate-semialdehyde dehydrogenase, mitochondrial OS=Mus musculus OX=10090 GN=Aldh5a1 PE=1 SV=1		4.15115	4.38752	4.04944	4.37761	4.28117	4.14935	4.44873	4.119	3.98531	4.35417		0.729752	-0.0380659
Ina	P46660	Alpha-internexin OS=Mus musculus OX=10090 GN=Ina PE=1 SV=3		4.91339	5.12071	4.90484	4.78787	4.86619	5.43952	4.61655	4.65482	4.95953	4.9258		0.996829	0.000644875
Cycs	P62897	Cytochrome c, somatic OS=Mus musculus OX=10090 GN=Cycs PE=1 SV=2		6.47099	6.80797	6.37691	6.97389	6.69652	6.39594	6.85128	6.61717	5.94028	6.79395		0.483078	-0.145532
Stip1	Q60864	Stress-induced-phosphoprotein 1 OS=Mus musculus OX=10090 GN=Stip1 PE=1 SV=1		3.93562	3.90487	3.95186	4.14294	4.11584	3.77841	4.27904	4.04988	3.64989	3.4554		0.30747	-0.167702
Tln2	Q71LX4	Talin-2 OS=Mus musculus OX=10090 GN=Tln2 PE=1 SV=3		1.96595	1.86731	1.98058	2.07586	2.00953	1.9262	2.1783	2.06716	1.48458	1.30287		0.309177	-0.188023
Ppia	P17742	Peptidyl-prolyl cis-trans isomerase A OS=Mus musculus OX=10090 GN=Ppia PE=1 SV=2		7.55434	8.13997	7.54202	7.79227	7.60867	7.50165	7.61013	8.06866	6.85925	8.32092		0.846165	-0.0553331
Nefm	P08553	Neurofilament medium polypeptide OS=Mus musculus OX=10090 GN=Nefm PE=1 SV=4		3.71291	3.62511	3.48446	3.63811	3.68672	4.14841	3.34146	2.76644	3.05269	3.25111		0.212949	-0.317438
Rims1	Q99NE5	Regulating synaptic membrane exocytosis protein 1 OS=Mus musculus OX=10090 GN=Rims1 PE=1 SV=2		3.44191	3.3988	3.37978	3.49444	3.44901	3.09008	3.02696	3.20498	2.78212	3.43806		0.0180445	-0.324346
Gria2	P23819	Glutamate receptor 2 OS=Mus musculus OX=10090 GN=Gria2 PE=1 SV=3		4.06637	3.74211	4.05645	3.91799	4.1116	3.81947	3.83521	3.6767	3.30442	2.76043		0.0481655	-0.499655
Atp5pd	Q9DCX2	ATP synthase subunit d, mitochondrial OS=Mus musculus OX=10090 GN=Atp5pd PE=1 SV=3		5.65177	6.28279	5.55894	6.09873	5.70778	5.58727	5.9308	5.94836	5.1636	6.8009		0.933452	0.0261847
Camk2d	Q6PHZ2	Calcium/calmodulin-dependent protein kinase type II subunit delta OS=Mus musculus OX=10090 GN=Camk2d PE=1 SV=1		3.53463	3.29262	3.14222	3.64584	3.55405	3.00681	3.22215	2.93861	1.97822	2.14944		0.0194672	-0.774826
Synpo	Q8CC35	Synaptopodin OS=Mus musculus OX=10090 GN=Synpo PE=1 SV=2		3.81867	4.17853	3.85737	3.99155	4.00671	3.07226	3.34954	3.52172	2.55625	3.56245		0.00475079	-0.758122
Ndufv1	Q91YT0	NADH dehydrogenase [ubiquinone] flavoprotein 1, mitochondrial OS=Mus musculus OX=10090 GN=Ndufv1 PE=1 SV=1		4.72743	4.12098	4.47471	4.84167	4.86766	4.57177	4.83712	4.11199	4.25513	3.63963		0.227766	-0.323364
Iqsec1	Q8R0S2	IQ motif and SEC7 domain-containing protein 1 OS=Mus musculus OX=10090 GN=Iqsec1 PE=1 SV=2		3.28219	3.13705	2.94254	3.32216	3.17943	2.78341	3.23498	2.86245	2.46974	2.88572		0.0475176	-0.325417
Dlg3	P70175	Disks large homolog 3 OS=Mus musculus OX=10090 GN=Dlg3 PE=1 SV=1		3.21245	3.40813	3.1473	3.22691	3.26762	2.95079	2.94794	2.86635	2.07215	2.71181		0.013063	-0.542674
Aak1	Q3UHJ0	AP2-associated protein kinase 1 OS=Mus musculus OX=10090 GN=Aak1 PE=1 SV=2		3.81692	3.74893	3.63079	3.89416	3.90526	3.63414	3.84492	3.40834	3.36037	3.86072		0.166729	-0.177518
Pdha1	P35486	Pyruvate dehydrogenase E1 component subunit alpha, somatic form, mitochondrial OS=Mus musculus OX=10090 GN=Pdha1 PE=1 SV=1		5.43191	5.38923	5.24291	5.60727	5.52473	5.18401	5.72959	5.07147	5.15631	5.35594		0.322068	-0.139745
Glul	P15105	Glutamine synthetase OS=Mus musculus OX=10090 GN=Glul PE=1 SV=6		5.91625	6.12237	5.62135	6.0692	5.77548	5.78459	5.71669	5.75955	5.237	7.00644		0.999809	-7.61032e-05
Rtn3	Q9ES97	Reticulon-3 OS=Mus musculus OX=10090 GN=Rtn3 PE=1 SV=2		3.63454	2.90067	3.26733	3.32716	3.60492	3.32468	3.3847	2.93567	2.88098	1.79293		0.16425	-0.483135
Tomm70	Q9CZW5	Mitochondrial import receptor subunit TOM70 OS=Mus musculus OX=10090 GN=Tomm70 PE=1 SV=2		4.98186	4.85093	4.89949	5.17075	5.09242	4.79746	5.01628	4.75004	4.20137	3.90135		0.0627751	-0.465789
Dld	O08749	Dihydrolipoyl dehydrogenase, mitochondrial OS=Mus musculus OX=10090 GN=Dld PE=1 SV=2		5.20222	4.80633	5.05388	5.36281	5.3006	5.09389	5.19679	4.67985	4.74584	4.27062		0.108087	-0.347771
Shank2	Q80Z38	SH3 and multiple ankyrin repeat domains protein 2 OS=Mus musculus OX=10090 GN=Shank2 PE=1 SV=2		3.18511	3.55271	3.27394	3.29558	3.42689	2.83221	2.99567	3.04745	2.26829	3.58867		0.108232	-0.400388
Stx1a	O35526	Syntaxin-1A OS=Mus musculus OX=10090 GN=Stx1a PE=1 SV=3		5.56145	4.81056	5.31097	5.25793	5.36077	5.29212	5.3493	5.09175	4.93506	4.50353		0.281583	-0.225983
Dlg1	Q811D0	Disks large homolog 1 OS=Mus musculus OX=10090 GN=Dlg1 PE=1 SV=1		3.30298	3.3253	3.26172	3.38821	3.38579	3.04553	3.42488	3.06036	2.64869	3.32331		0.128527	-0.232249
Gdi2	Q61598	Rab GDP dissociation inhibitor beta OS=Mus musculus OX=10090 GN=Gdi2 PE=1 SV=1		3.76262	3.81188	3.70975	3.94703	3.66308	3.42527	3.84861	3.84522	2.72113	3.82308		0.302834	-0.246212
Oxct1	Q9D0K2	Succinyl-CoA:3-ketoacid coenzyme A transferase 1, mitochondrial OS=Mus musculus OX=10090 GN=Oxct1 PE=1 SV=1		4.27181	3.90451	4.06203	4.31784	4.50165	4.14842	4.528	3.98947	3.5818	3.73328		0.302114	-0.215376
Hspa2	P17156	Heat shock-related 70 kDa protein 2 OS=Mus musculus OX=10090 GN=Hspa2 PE=1 SV=2		1.41879	0.699345	1.10497	1.52976	1.59756	0.874739	1.65465	1.21338	1.06033	-0.0138092		0.359351	-0.312227
Hspe1	Q64433	10 kDa heat shock protein, mitochondrial OS=Mus musculus OX=10090 GN=Hspe1 PE=1 SV=2		6.37337	6.30983	6.34277	6.63868	6.53975	6.45636	6.54618	6.68735	5.97987	6.51918		0.982445	-0.00309162
Slc12a5	Q91V14	Solute carrier family 12 member 5 OS=Mus musculus OX=10090 GN=Slc12a5 PE=1 SV=2		4.75786	3.74712	4.46121	4.36219	4.79774	4.42547	4.5203	3.55078	4.43219	3.03559		0.254828	-0.432355
Npepps	Q11011	Puromycin-sensitive aminopeptidase OS=Mus musculus OX=10090 GN=Npepps PE=1 SV=2		4.16673	3.6565	3.96638	4.25337	4.22858	4.03944	4.27154	3.85101	3.39848	3.25219		0.225059	-0.291783
Slc25a3	Q8VEM8	Phosphate carrier protein, mitochondrial OS=Mus musculus OX=10090 GN=Slc25a3 PE=1 SV=1		5.78918	5.43335	5.53408	5.93921	5.85917	5.5247	5.84313	5.40023	5.05875	5.05947		0.0969046	-0.333742
Ywhag	P61982	14-3-3 protein gamma OS=Mus musculus OX=10090 GN=Ywhag PE=1 SV=2		5.34332	5.3009	5.27676	5.53378	5.33754	5.31626	5.36022	5.40313	4.50779	4.65547		0.155911	-0.309887
Pdhb	Q9D051	Pyruvate dehydrogenase E1 component subunit beta, mitochondrial OS=Mus musculus OX=10090 GN=Pdhb PE=1 SV=1		5.65727	5.88678	5.37046	5.93776	5.76101	5.40923	5.99177	5.6317	5.29601	6.15712		0.898487	-0.0254911
Ldhb	P16125	L-lactate dehydrogenase B chain OS=Mus musculus OX=10090 GN=Ldhb PE=1 SV=2		6.55766	6.51083	6.60686	6.61181	6.60768	6.40579	6.48577	6.68093	6.49587	6.32327		0.146828	-0.100644
Wdr1	O88342	WD repeat-containing protein 1 OS=Mus musculus OX=10090 GN=Wdr1 PE=1 SV=3		4.09272	3.47619	3.84805	3.97387	3.97552	3.97409	4.12966	3.6435	3.65781	2.64439		0.374049	-0.263381
Dpysl4	O35098	Dihydropyrimidinase-related protein 4 OS=Mus musculus OX=10090 GN=Dpysl4 PE=1 SV=1		3.45106	3.75471	3.20708	3.71041	3.41736	3.44742	3.65365	3.57582	2.59748	3.49627		0.498603	-0.153993
Mdh1	P14152	Malate dehydrogenase, cytoplasmic OS=Mus musculus OX=10090 GN=Mdh1 PE=1 SV=3		6.56804	6.75072	6.48853	6.76356	6.61089	6.45713	6.72638	6.68989	6.24126	6.53043		0.324675	-0.107331
Cs	Q9CZU6	Citrate synthase, mitochondrial OS=Mus musculus OX=10090 GN=Cs PE=1 SV=1		6.41078	6.54624	6.3092	6.67179	6.74608	6.45148	6.70824	6.23695	6.17398	6.14242		0.183041	-0.194205
Cyfip2	Q5SQX6	Cytoplasmic FMR1-interacting protein 2 OS=Mus musculus OX=10090 GN=Cyfip2 PE=1 SV=2		4.06697	3.65891	4.01506	4.10064	4.10853	4.03655	4.06508	3.61128	3.56686	2.94535		0.155667	-0.344997
Septin8	Q8CHH9	Septin-8 OS=Mus musculus OX=10090 GN=Septin8 PE=1 SV=4		4.079	3.47146	3.67646	3.83443	3.99982	3.76209	3.93169	3.32372	3.17199	2.04095		0.143817	-0.566148
Slc1a2	P43006	Excitatory amino acid transporter 2 OS=Mus musculus OX=10090 GN=Slc1a2 PE=1 SV=1		7.466	6.99016	7.11872	7.38563	7.46516	7.2399	7.32834	6.57888	7.01118	6.13348		0.117413	-0.426777
Nckap1	P28660	Nck-associated protein 1 OS=Mus musculus OX=10090 GN=Nckap1 PE=1 SV=2		3.12187	3.02931	3.06803	3.28783	3.10033	3.02324	3.3981	2.82475	1.94562	2.3811		0.151412	-0.406913
Gnb1	P62874	Guanine nucleotide-binding protein G(I)/G(S)/G(T) subunit beta-1 OS=Mus musculus OX=10090 GN=Gnb1 PE=1 SV=3		5.5459	5.66685	4.89922	5.43318	5.69085	5.73887	6.09913	5.04388	5.18775	5.99178		0.538204	0.165082
Camk2g	Q923T9	Calcium/calmodulin-dependent protein kinase type II subunit gamma OS=Mus musculus OX=10090 GN=Camk2g PE=1 SV=1		2.8078	2.10772	2.70759	2.77546	2.82679	2.49728	2.06622	1.82589	1.66177	1.09712		0.0159788	-0.815416
Myo18a	Q9JMH9	Unconventional myosin-XVIIIa OS=Mus musculus OX=10090 GN=Myo18a PE=1 SV=2		1.49159	1.95696	1.37511	1.42402	1.71073	1.61118	1.75174	1.3684	0.803171	1.86519		0.620648	-0.111748
Hspa4l	P48722	Heat shock 70 kDa protein 4L OS=Mus musculus OX=10090 GN=Hspa4l PE=1 SV=2		2.76884	2.50782	2.38485	2.94163	2.84526	2.6158	2.93701	2.49463	2.28426	1.90136		0.262972	-0.243067
Dlat	Q8BMF4	Dihydrolipoyllysine-residue acetyltransferase component of pyruvate dehydrogenase complex, mitochondrial OS=Mus musculus OX=10090 GN=Dlat PE=1 SV=2		5.33552	5.10196	5.17288	5.52478	5.52487	5.23815	5.41041	4.95741	5.15867	4.85574		0.153922	-0.207924
Septin9	Q80UG5	Septin-9 OS=Mus musculus OX=10090 GN=Septin9 PE=1 SV=1		3.74267	4.14803	3.85794	4.03719	3.92935	3.65785	4.11082	3.7543	3.59323	3.95592		0.311436	-0.128612
Uchl1	Q9R0P9	Ubiquitin carboxyl-terminal hydrolase isozyme L1 OS=Mus musculus OX=10090 GN=Uchl1 PE=1 SV=1		5.85969	5.88555	5.68524	6.07386	5.8787	5.65559	5.99166	6.00898	5.24757	6.20677		0.769353	-0.0544935
Pfkm	P47857	ATP-dependent 6-phosphofructokinase, muscle type OS=Mus musculus OX=10090 GN=Pfkm PE=1 SV=3		3.93954	3.106	3.80095	4.01476	3.71559	3.88369	4.24313	3.10564	3.79282	1.62525		0.455629	-0.38526
Gnai2	P08752	Guanine nucleotide-binding protein G(i) subunit alpha-2 OS=Mus musculus OX=10090 GN=Gnai2 PE=1 SV=5		2.32289	0.851099	2.04404	1.97313	2.17062	2.8284	2.90563	1.5913	2.4161	-0.188801		0.953276	0.0381681
Septin6	Q9R1T4	Septin-6 OS=Mus musculus OX=10090 GN=Septin6 PE=1 SV=4		4.27741	4.30277	3.99501	4.34241	4.22834	4.06535	4.20442	3.99404	3.90321	4.33382		0.224514	-0.129019
Fscn1	Q61553	Fascin OS=Mus musculus OX=10090 GN=Fscn1 PE=1 SV=4		4.2525	4.08353	4.15833	4.26468	4.12225	4.16189	4.44761	4.13795	4.28976	3.442		0.660128	-0.0804152
Cand1	Q6ZQ38	Cullin-associated NEDD8-dissociated protein 1 OS=Mus musculus OX=10090 GN=Cand1 PE=1 SV=2		3.36415	2.62752	3.26687	3.31463	3.33522	3.20665	3.39101	2.977	3.41686	1.25354		0.46121	-0.332666
Prkar2b	P31324	cAMP-dependent protein kinase type II-beta regulatory subunit OS=Mus musculus OX=10090 GN=Prkar2b PE=1 SV=3		3.78341	2.9342	3.45524	3.80387	3.75932	3.59237	3.90078	2.9933	3.23698	2.30624		0.316297	-0.341273
Ehd3	Q9QXY6	EH domain-containing protein 3 OS=Mus musculus OX=10090 GN=Ehd3 PE=1 SV=2		3.09406	1.86896	2.86269	2.97484	2.96271	2.89694	3.22405	2.32061	2.17185	0.854292		0.352164	-0.459105
Usp5	P56399	Ubiquitin carboxyl-terminal hydrolase 5 OS=Mus musculus OX=10090 GN=Usp5 PE=1 SV=1		2.76393	2.17662	2.80501	2.85388	2.89452	2.60641	2.991	2.50007	2.34918	1.28406		0.295562	-0.352644
Ndufa9	Q9DC69	NADH dehydrogenase [ubiquinone] 1 alpha subcomplex subunit 9, mitochondrial OS=Mus musculus OX=10090 GN=Ndufa9 PE=1 SV=2		4.49861	3.80127	4.21269	4.60151	4.58621	4.23677	4.6581	3.77071	4.07022	3.13284		0.251384	-0.366329
Dctn1	O08788	Dynactin subunit 1 OS=Mus musculus OX=10090 GN=Dctn1 PE=1 SV=3		2.09081	2.02864	2.05806	2.28751	2.20932	2.32468	2.41092	1.894	1.97768	1.75072		0.654435	-0.0632666
Nefl	P08551	Neurofilament light polypeptide OS=Mus musculus OX=10090 GN=Nefl PE=1 SV=5		3.38788	3.45519	3.46747	3.33687	3.53208	4.11264	2.89482	2.90448	2.95577	3.19111		0.3662	-0.224133
Ndufs2	Q91WD5	NADH dehydrogenase [ubiquinone] iron-sulfur protein 2, mitochondrial OS=Mus musculus OX=10090 GN=Ndufs2 PE=1 SV=1		4.13727	2.95697	3.93034	4.11728	4.21511	3.90612	4.22859	3.3303	3.62057	2.06782		0.344859	-0.440717
Vdac2	Q60930	Voltage-dependent anion-selective channel protein 2 OS=Mus musculus OX=10090 GN=Vdac2 PE=1 SV=2		6.39592	6.07487	6.30457	6.5647	6.35731	6.35155	6.46912	6.10496	6.19474	5.15932		0.282142	-0.283537
Eef1a1	P10126	Elongation factor 1-alpha 1 OS=Mus musculus OX=10090 GN=Eef1a1 PE=1 SV=3		6.6484	6.60254	7.02478	6.39636	6.51073	6.8367	6.13862	7.09236	6.65962	5.66529		0.584657	-0.158042
Sbf1	Q6ZPE2	Myotubularin-related protein 5 OS=Mus musculus OX=10090 GN=Sbf1 PE=1 SV=2		1.66171	1.99269	1.50635	1.9152	1.82057	1.73442	2.1876	1.45119	1.35328	1.99197		0.848425	-0.0356115
Slc8a2	Q8K596	Sodium/calcium exchanger 2 OS=Mus musculus OX=10090 GN=Slc8a2 PE=1 SV=1		4.13938	4.35291	4.03831	4.02563	4.19217	4.09454	4.0148	4.10606	3.16434	4.49696		0.465188	-0.174339
Hadha	Q8BMS1	Trifunctional enzyme subunit alpha, mitochondrial OS=Mus musculus OX=10090 GN=Hadha PE=1 SV=1		2.55223	1.84832	2.54161	2.6212	2.91025	2.99198	2.84788	2.38735	2.75376	2.25333		0.51652	0.152137
Dnajc6	Q80TZ3	Putative tyrosine-protein phosphatase auxilin OS=Mus musculus OX=10090 GN=Dnajc6 PE=1 SV=2		3.38883	3.16238	2.93636	3.64874	3.52908	3.34942	3.48024	3.23163	3.46255	2.3867		0.547926	-0.150973
Rock2	P70336	Rho-associated protein kinase 2 OS=Mus musculus OX=10090 GN=Rock2 PE=1 SV=1		2.27873	1.90631	2.15678	2.59466	2.35101	2.15996	2.70021	2.35841	1.29351	2.50008		0.842798	-0.055065
Sfxn3	Q91V61	Sideroflexin-3 OS=Mus musculus OX=10090 GN=Sfxn3 PE=1 SV=1		5.30751	5.58871	5.20573	5.61521	5.43131	5.05499	5.52964	5.45206	4.90943	5.68898		0.556825	-0.102675
Gda	Q9R111	Guanine deaminase OS=Mus musculus OX=10090 GN=Gda PE=1 SV=1		4.46701	4.21585	4.15051	4.48571	4.32197	4.09879	4.59194	4.17899	3.59331	3.15709		0.155327	-0.404187
Hspa12a	Q8K0U4	Heat shock 70 kDa protein 12A OS=Mus musculus OX=10090 GN=Hspa12a PE=1 SV=1		3.2442	2.44479	3.0052	3.28529	3.29505	3.43287	3.58944	2.59408	2.48805	1.74942		0.46819	-0.284135
Ctnnb1	Q02248	Catenin beta-1 OS=Mus musculus OX=10090 GN=Ctnnb1 PE=1 SV=1		4.3147	3.9049	4.13407	4.03512	4.38646	4.04644	4.02155	3.45917	3.38963	3.91153		0.0479723	-0.389388
Vamp2	P63044	Vesicle-associated membrane protein 2 OS=Mus musculus OX=10090 GN=Vamp2 PE=1 SV=2		6.67981	6.97304	6.68083	7.04835	6.98835	6.65559	6.98429	6.82891	5.93748	6.61246		0.20573	-0.27033
Dctn2	Q99KJ8	Dynactin subunit 2 OS=Mus musculus OX=10090 GN=Dctn2 PE=1 SV=3		4.15993	4.13537	3.88878	4.18157	2.68901	2.59162	4.05213	4.0895	3.68143	1.78102		0.317537	-0.57179
Prdx5	P99029	Peroxiredoxin-5, mitochondrial OS=Mus musculus OX=10090 GN=Prdx5 PE=1 SV=2		6.03174	6.51221	6.03413	6.49141	6.29078	6.13355	6.45033	6.255	5.91014	6.3345		0.702671	-0.0553495
Sh3glb2	Q8R3V5	Endophilin-B2 OS=Mus musculus OX=10090 GN=Sh3glb2 PE=1 SV=2		4.42511	4.72453	4.40728	4.76931	4.58315	4.22803	4.4749	4.44393	3.95619	4.616		0.120505	-0.238069
Hspa1b	P17879	Heat shock 70 kDa protein 1B OS=Mus musculus OX=10090 GN=Hspa1b PE=1 SV=3		NaN	NaN	NaN	NaN	NaN	NaN	NaN	NaN	NaN	NaN		NaN	0
Phb1	P67778	Prohibitin OS=Mus musculus OX=10090 GN=Phb PE=1 SV=1		5.36561	5.5202	5.30231	5.59211	5.36219	5.31836	5.21427	5.38977	5.01723	5.42468		0.126985	-0.155622
Ywhab	Q9CQV8	14-3-3 protein beta/alpha OS=Mus musculus OX=10090 GN=Ywhab PE=1 SV=3		4.60282	4.96169	4.36214	4.80468	4.70267	4.61926	4.5677	4.57191	4.34821	4.3891		0.139557	-0.187565
Atp5po	Q9DB20	ATP synthase subunit O, mitochondrial OS=Mus musculus OX=10090 GN=Atp5po PE=1 SV=1		5.57196	6.12264	5.6661	6.05924	5.72702	5.62666	5.71575	5.72137	5.22605	6.00603		0.3381	-0.17022
Hspa1a	Q61696	Heat shock 70 kDa protein 1A OS=Mus musculus OX=10090 GN=Hspa1a PE=1 SV=2		3.26558	3.18681	3.68664	3.21735	3.21112	3.77527	4.03492	4.14159	3.85169	2.68764		0.202761	0.384723
Homer1	Q9Z2Y3	Homer protein homolog 1 OS=Mus musculus OX=10090 GN=Homer1 PE=1 SV=2		4.39425	4.21088	4.23588	4.41661	4.46222	3.86674	4.08382	3.8021	3.37259	2.49501		0.0210781	-0.819914
Letm1	Q9Z2I0	Mitochondrial proton/calcium exchanger protein OS=Mus musculus OX=10090 GN=Letm1 PE=1 SV=1		3.54376	2.78384	3.09123	3.58446	3.43326	3.17925	3.61463	2.62695	2.90488	2.17552		0.215388	-0.387067
Rap1gds1	E9Q912	Rap1 GTPase-GDP dissociation stimulator 1 OS=Mus musculus OX=10090 GN=Rap1gds1 PE=2 SV=1		3.42375	3.17227	3.3574	3.50397	3.50265	3.22521	3.62878	3.32949	2.90663	2.8003		0.221201	-0.213925
Add1	Q9QYC0	Alpha-adducin OS=Mus musculus OX=10090 GN=Add1 PE=1 SV=2		3.84242	3.61188	3.81134	3.78697	3.67495	3.759	3.71533	3.60383	2.89321	3.27844		0.117357	-0.295549
Gnb2	P62880	Guanine nucleotide-binding protein G(I)/G(S)/G(T) subunit beta-2 OS=Mus musculus OX=10090 GN=Gnb2 PE=1 SV=3		4.59826	4.63815	4.69162	4.76432	4.78791	4.85379	5.16345	4.61259	4.74526	4.53112		0.484109	0.0851915
Snca	O55042	Alpha-synuclein OS=Mus musculus OX=10090 GN=Snca PE=1 SV=2		6.32681	6.06693	6.34015	6.38875	6.56614	5.85122	6.07162	5.9681	5.58055	5.38658		0.00536556	-0.566143
Ahcyl1	Q80SW1	S-adenosylhomocysteine hydrolase-like protein 1 OS=Mus musculus OX=10090 GN=Ahcyl1 PE=1 SV=1		4.62044	4.41404	4.45845	4.8016	4.72898	4.56705	4.47998	4.11447	3.97053	3.57017		0.0448942	-0.464263
Skt	A2AQ25	Sickle tail protein OS=Mus musculus OX=10090 GN=Skt PE=1 SV=1		1.6555	1.79999	1.8846	1.8213	2.04438	1.57793	1.88082	1.31362	0.734131	1.45185		0.0542805	-0.449483
Atp6v1h	Q8BVE3	V-type proton ATPase subunit H OS=Mus musculus OX=10090 GN=Atp6v1h PE=1 SV=1		4.45776	3.85006	4.17667	4.46685	4.64116	4.3791	4.92943	3.78421	4.01983	3.91398		0.66101	-0.11319
Cfl1	P18760	Cofilin-1 OS=Mus musculus OX=10090 GN=Cfl1 PE=1 SV=3		5.94086	6.117	6.11497	6.11756	6.04806	6.05481	5.9359	6.25641	5.71128	5.26198		0.233796	-0.223612
Dpysl5	Q9EQF6	Dihydropyrimidinase-related protein 5 OS=Mus musculus OX=10090 GN=Dpysl5 PE=1 SV=1		2.81062	2.85184	2.4216	2.89349	2.90797	2.80438	3.02832	2.5524	1.61041	1.96001		0.204556	-0.385999
Lrp1	Q91ZX7	Prolow-density lipoprotein receptor-related protein 1 OS=Mus musculus OX=10090 GN=Lrp1 PE=1 SV=1		1.4266	0.966097	1.25473	1.54938	1.49179	1.42741	1.44834	0.724756	0.259434	0.36668		0.110978	-0.492394
Tppp	Q7TQD2	Tubulin polymerization-promoting protein OS=Mus musculus OX=10090 GN=Tppp PE=1 SV=1		5.40947	5.94766	5.31889	5.63948	5.36173	5.16112	5.34746	5.71405	5.02591	5.76292		0.497965	-0.133157
Ppp3cb	P48453	Serine/threonine-protein phosphatase 2B catalytic subunit beta isoform OS=Mus musculus OX=10090 GN=Ppp3cb PE=1 SV=2		2.49043	2.50477	2.37666	2.92051	2.56187	2.29589	2.45448	2.41315	1.74288	1.69448		0.045217	-0.450668
Gnai1	B2RSH2	Guanine nucleotide-binding protein G(i) subunit alpha-1 OS=Mus musculus OX=10090 GN=Gnai1 PE=1 SV=1		2.93807	1.95809	2.95592	2.73637	3.1945	3.20345	3.21124	1.96659	2.97614	0.96936		0.566687	-0.291232
Pcca	Q91ZA3	Propionyl-CoA carboxylase alpha chain, mitochondrial OS=Mus musculus OX=10090 GN=Pcca PE=1 SV=2		1.91948	2.2601	1.84641	2.35293	2.1801	2.10838	2.39152	2.05425	1.04585	2.90237		0.972537	-0.0113279
Ywhaq	P68254	14-3-3 protein theta OS=Mus musculus OX=10090 GN=Ywhaq PE=1 SV=1		5.03709	4.96447	4.38902	5.17725	4.81813	4.76749	3.95678	4.38949	4.20549	4.20363		0.0170102	-0.572614
Suclg1	Q9WUM5	Succinate--CoA ligase [ADP/GDP-forming] subunit alpha, mitochondrial OS=Mus musculus OX=10090 GN=Suclg1 PE=1 SV=4		4.09284	4.61281	4.02876	4.56829	4.35472	4.3236	4.58528	4.43409	4.07034	4.52964		0.713489	0.0571054
Ryr2	E9Q401	Ryanodine receptor 2 OS=Mus musculus OX=10090 GN=Ryr2 PE=1 SV=1		0.437185	-1.71708	-0.192169	0.0099659	0.56594	-0.277893	0.0743599	-0.838264	-0.995722	-0.481432		0.492635	-0.324558
Atp1b1	P14094	Sodium/potassium-transporting ATPase subunit beta-1 OS=Mus musculus OX=10090 GN=Atp1b1 PE=1 SV=1		7.66176	7.41413	7.58826	7.6318	7.74068	7.692	7.68311	7.18604	7.27421	6.06856		0.194917	-0.426544
Sgip1	Q8VD37	SH3-containing GRB2-like protein 3-interacting protein 1 OS=Mus musculus OX=10090 GN=Sgip1 PE=1 SV=1		3.13616	3.43532	3.00045	3.39661	3.17608	2.96676	3.23416	3.05932	2.12565	3.15265		0.1765	-0.321214
Ndufs3	Q9DCT2	NADH dehydrogenase [ubiquinone] iron-sulfur protein 3, mitochondrial OS=Mus musculus OX=10090 GN=Ndufs3 PE=1 SV=2		4.21231	3.94103	3.84802	4.45214	4.3908	3.94582	4.48389	3.86942	3.90439	1.93639		0.267317	-0.540878
Lrpprc	Q6PB66	Leucine-rich PPR motif-containing protein, mitochondrial OS=Mus musculus OX=10090 GN=Lrpprc PE=1 SV=2		2.35846	2.43066	2.68926	2.715	2.80168	2.62685	2.56066	2.70285	2.97311	1.7885		0.759138	-0.0686155
Tkt	P40142	Transketolase OS=Mus musculus OX=10090 GN=Tkt PE=1 SV=1		4.4489	4.46458	4.31876	4.42878	4.31611	4.46092	4.45642	4.60144	4.08074	4.40444		0.955047	0.00536747
Git1	Q68FF6	ARF GTPase-activating protein GIT1 OS=Mus musculus OX=10090 GN=Git1 PE=1 SV=1		3.02597	3.07541	3.05909	3.28857	3.07644	3.00116	3.19328	2.86199	2.52645	3.00991		0.1608	-0.186535
Dclk1	Q9JLM8	Serine/threonine-protein kinase DCLK1 OS=Mus musculus OX=10090 GN=Dclk1 PE=1 SV=1		2.33506	2.32829	2.39963	2.50194	2.65142	2.48125	2.66969	2.18622	2.14879	2.47661		0.672257	-0.0507578
Prkcb	P68404	Protein kinase C beta type OS=Mus musculus OX=10090 GN=Prkcb PE=1 SV=4		3.60391	3.44108	3.1938	3.70074	3.54115	3.41166	3.65898	3.14207	2.98519	3.17818		0.169039	-0.22092
Cct3	P80318	T-complex protein 1 subunit gamma OS=Mus musculus OX=10090 GN=Cct3 PE=1 SV=1		3.94457	3.99481	4.15996	3.96498	4.02367	4.09167	4.04113	4.33712	3.94051	3.27917		0.671741	-0.0796782
Efhd2	Q9D8Y0	EF-hand domain-containing protein D2 OS=Mus musculus OX=10090 GN=Efhd2 PE=1 SV=1		3.99309	4.51182	4.08514	4.40238	4.20417	3.73595	4.08912	4.19897	3.70872	4.48736		0.298266	-0.195294
Snap91	Q61548	Clathrin coat assembly protein AP180 OS=Mus musculus OX=10090 GN=Snap91 PE=1 SV=1		4.67017	5.14914	4.73061	5.25728	4.90962	4.52745	5.21271	4.7842	4.42801	5.18563		0.576309	-0.115764
Actr3	Q99JY9	Actin-related protein 3 OS=Mus musculus OX=10090 GN=Actr3 PE=1 SV=3		3.94342	3.51744	3.68982	3.62759	3.81967	3.86386	3.89045	3.52783	3.26295	3.2694		0.344042	-0.156687
Mpp2	Q9WV34	MAGUK p55 subfamily member 2 OS=Mus musculus OX=10090 GN=Mpp2 PE=1 SV=1		3.57253	3.35773	3.40341	3.44558	3.57	3.46931	3.45928	2.81783	2.67448	2.72143		0.0438448	-0.441383
Eef1a2	P62631	Elongation factor 1-alpha 2 OS=Mus musculus OX=10090 GN=Eef1a2 PE=1 SV=1		1.58639	1.85923	1.63629	2.07057	2.08625	2.19336	2.5451	1.54467	0.954653	1.19756		0.625817	-0.160678
Chchd3	Q9CRB9	MICOS complex subunit Mic19 OS=Mus musculus OX=10090 GN=Chchd3 PE=1 SV=1		3.09823	3.44511	3.25514	3.43575	3.18632	3.15705	3.11814	3.27829	2.20738	3.76001		0.50993	-0.179936
Unc13a	Q4KUS2	Protein unc-13 homolog A OS=Mus musculus OX=10090 GN=Unc13a PE=1 SV=3		2.48206	2.05199	2.50581	2.7696	2.78748	2.27044	2.36337	2.35389	1.23673	2.81043		0.316521	-0.312413
Rab3c	P62823	Ras-related protein Rab-3C OS=Mus musculus OX=10090 GN=Rab3c PE=1 SV=1		3.73992	4.00664	3.56269	4.1642	3.7914	3.86111	4.37939	4.09433	3.03497	4.27236		0.780681	0.0754618
Dlst	Q9D2G2	Dihydrolipoyllysine-residue succinyltransferase component of 2-oxoglutarate dehydrogenase complex, mitochondrial OS=Mus musculus OX=10090 GN=Dlst PE=1 SV=1		4.41513	4.69068	4.21918	4.69295	4.62106	4.32822	4.6408	4.4995	3.88009	4.69657		0.512746	-0.118763
Ndufb10	Q9DCS9	NADH dehydrogenase [ubiquinone] 1 beta subcomplex subunit 10 OS=Mus musculus OX=10090 GN=Ndufb10 PE=1 SV=3		3.82155	4.18565	3.70392	4.19768	4.11829	3.75699	4.23632	4.05783	3.5706	3.89964		0.529531	-0.101144
Cct8	P42932	T-complex protein 1 subunit theta OS=Mus musculus OX=10090 GN=Cct8 PE=1 SV=3		3.74649	3.79123	3.82388	3.85861	3.55895	3.91134	3.83118	3.99121	3.62252	3.1706		0.754972	-0.0504599
Alcam	Q61490	CD166 antigen OS=Mus musculus OX=10090 GN=Alcam PE=1 SV=3		3.53691	3.17192	3.33754	3.4495	3.53907	3.37012	3.57692	2.69159	2.77327	2.27604		0.0935718	-0.469405
Akap5	D3YVF0	A-kinase anchor protein 5 OS=Mus musculus OX=10090 GN=Akap5 PE=1 SV=2		3.12995	2.99485	3.04043	2.91254	3.03038	2.8187	2.68001	2.37138	1.46106	1.56392		0.0180211	-0.84262
Rab1A	P62821	Ras-related protein Rab-1A OS=Mus musculus OX=10090 GN=Rab1A PE=1 SV=3		3.61859	4.14071	3.54571	3.65344	3.86531	3.93507	4.39284	3.90502	3.64268	4.3374		0.157013	0.277851
Gpr158	Q8C419	Probable G-protein coupled receptor 158 OS=Mus musculus OX=10090 GN=Gpr158 PE=1 SV=2		2.62627	2.76629	2.53821	2.64959	2.84539	2.53161	2.66527	2.58927	2.04527	3.00544		0.491711	-0.117782
Aldh6a1	Q9EQ20	Methylmalonate-semialdehyde dehydrogenase [acylating], mitochondrial OS=Mus musculus OX=10090 GN=Aldh6a1 PE=1 SV=1		2.99822	2.55184	2.67513	3.05431	3.19768	3.00771	3.26385	2.45839	2.87033	2.66022		0.820052	-0.0433359
Slc3a2	P10852	4F2 cell-surface antigen heavy chain OS=Mus musculus OX=10090 GN=Slc3a2 PE=1 SV=1		5.23854	4.77831	4.87903	5.18771	5.04752	5.27581	5.39405	4.58797	4.62044	5.0214		0.810596	-0.0462885
Actn2	Q9JI91	Alpha-actinin-2 OS=Mus musculus OX=10090 GN=Actn2 PE=1 SV=2		1.05515	0.929689	1.08685	1.47009	1.50296	0.347715	0.779388	0.0549889	-1.17813	-0.0622349		0.00775271	-1.2206
Cox4i1	P19783	Cytochrome c oxidase subunit 4 isoform 1, mitochondrial OS=Mus musculus OX=10090 GN=Cox4i1 PE=1 SV=2		5.96572	6.00819	5.81725	6.27239	5.99318	5.91376	6.07019	5.88681	5.18582	5.27596		0.115774	-0.344836
Kif5b	Q61768	Kinesin-1 heavy chain OS=Mus musculus OX=10090 GN=Kif5b PE=1 SV=3		0.327496	-0.300539	-0.0448685	-0.900906	-0.874612	0.480619	0.457172	0.0991859	-2.02723	-0.454803		0.89741	0.0696753
Tpm3	P21107	Tropomyosin alpha-3 chain OS=Mus musculus OX=10090 GN=Tpm3 PE=1 SV=3		5.00798	5.03361	5.05879	5.02489	5.01215	4.95418	4.62697	5.15121	4.49334	5.08334		0.235681	-0.165677
Prkar2a	P12367	cAMP-dependent protein kinase type II-alpha regulatory subunit OS=Mus musculus OX=10090 GN=Prkar2a PE=1 SV=2		2.55004	2.51606	2.46992	2.48709	2.01521	2.35273	2.48177	2.28885	1.03069	1.89143		0.194829	-0.398572
Pak1	O88643	Serine/threonine-protein kinase PAK 1 OS=Mus musculus OX=10090 GN=Pak1 PE=1 SV=1		3.53573	3.37287	3.33152	3.89271	3.77668	3.10089	3.80943	3.46224	3.21222	2.5161		0.171316	-0.361727
Gria1	P23818	Glutamate receptor 1 OS=Mus musculus OX=10090 GN=Gria1 PE=1 SV=1		2.95103	2.25788	2.65459	2.62774	2.684	2.81457	2.765	2.25924	1.65122	1.79225		0.18988	-0.378591
Atp6v1g2	Q9WTT4	V-type proton ATPase subunit G 2 OS=Mus musculus OX=10090 GN=Atp6v1g2 PE=1 SV=1		4.13507	4.51881	4.18442	4.52014	4.2812	4.20057	4.69888	4.5263	2.93942	4.53389		0.66611	-0.148117
Ncam2	O35136	Neural cell adhesion molecule 2 OS=Mus musculus OX=10090 GN=Ncam2 PE=1 SV=1		3.41878	3.22631	3.14623	3.49696	3.47134	3.3712	3.47088	2.79699	2.52687	3.20821		0.187091	-0.277094
Atp6v1c1	Q9Z1G3	V-type proton ATPase subunit C 1 OS=Mus musculus OX=10090 GN=Atp6v1c1 PE=1 SV=4		4.2773	4.2273	4.10044	4.39973	4.31465	4.12858	4.53581	4.30673	3.90055	3.99716		0.486968	-0.0901197
Nptn	P97300	Neuroplastin OS=Mus musculus OX=10090 GN=Nptn PE=1 SV=3		6.12941	5.51155	5.86996	5.75723	6.02744	5.69263	5.81598	5.43311	5.36033	5.37027		0.0518443	-0.324655
Sipa1l1	Q8C0T5	Signal-induced proliferation-associated 1-like protein 1 OS=Mus musculus OX=10090 GN=Sipa1l1 PE=1 SV=2		2.00333	1.83821	2.05366	2.1291	1.90156	1.39751	1.55824	1.64217	1.77147	0.56358		0.0265986	-0.59858
Ap3b2	Q9JME5	AP-3 complex subunit beta-2 OS=Mus musculus OX=10090 GN=Ap3b2 PE=1 SV=2		2.93139	2.35755	2.60531	2.99993	2.84556	2.26029	3.22464	2.4058	2.3172	1.67132		0.21322	-0.372095
Epb41l1	Q9Z2H5	Band 4.1-like protein 1 OS=Mus musculus OX=10090 GN=Epb41l1 PE=1 SV=2		3.13425	3.45532	3.03333	3.43821	3.40979	3.0799	3.5622	3.20095	2.56833	3.95071		0.932388	-0.0217611
Anxa6	P14824	Annexin A6 OS=Mus musculus OX=10090 GN=Anxa6 PE=1 SV=3		2.54305	2.16671	2.20511	2.53168	2.44356	2.21042	2.47513	2.26382	1.92133	2.28845		0.259329	-0.146195
Flot1	O08917	Flotillin-1 OS=Mus musculus OX=10090 GN=Flot1 PE=1 SV=1		2.97269	2.81603	2.74244	2.94677	3.09308	2.98098	3.09965	2.72825	2.55549	2.86387		0.561933	-0.0685514
Flot2	Q60634	Flotillin-2 OS=Mus musculus OX=10090 GN=Flot2 PE=1 SV=2		1.34106	0.438532	0.692791	1.00862	1.47859	1.49593	1.75623	0.306087	0.511522	-1.19545		0.475581	-0.417054
Pi4ka	E9Q3L2	Phosphatidylinositol 4-kinase alpha OS=Mus musculus OX=10090 GN=Pi4ka PE=1 SV=2		2.58993	2.17991	2.67465	2.5011	2.62393	2.69165	2.68574	2.22342	1.6145	1.50624		0.206016	-0.369593
Cadm3	Q99N28	Cell adhesion molecule 3 OS=Mus musculus OX=10090 GN=Cadm3 PE=1 SV=1		3.92905	4.05531	3.7622	3.93151	4.01527	4.14724	4.02203	3.80362	2.80344	4.01157		0.489403	-0.181092
Dlgap2	Q8BJ42	Disks large-associated protein 2 OS=Mus musculus OX=10090 GN=Dlgap2 PE=1 SV=2		2.01199	2.69506	2.12248	2.54843	2.32915	1.92392	1.98816	1.815	0.738375	2.66801		0.163624	-0.514727
Gfap	P03995	Glial fibrillary acidic protein OS=Mus musculus OX=10090 GN=Gfap PE=1 SV=4		2.27789	2.1405	2.13784	2.40532	2.35161	3.71217	2.91007	2.54067	2.89148	2.77876		0.00889819	0.703996
Ndufa10	Q99LC3	NADH dehydrogenase [ubiquinone] 1 alpha subcomplex subunit 10, mitochondrial OS=Mus musculus OX=10090 GN=Ndufa10 PE=1 SV=1		4.33335	4.10397	4.10677	4.50369	4.35103	4.08187	4.70521	3.9453	4.02445	3.57708		0.313167	-0.212978
Tagln3	Q9R1Q8	Transgelin-3 OS=Mus musculus OX=10090 GN=Tagln3 PE=1 SV=1		4.03201	3.94584	3.95042	4.20482	4.01737	3.79188	4.17679	3.61712	3.06506	3.53701		0.0686593	-0.39252
Gatd3	Q9D172	Glutamine amidotransferase-like class 1 domain-containing protein 3, mitochondrial OS=Mus musculus OX=10090 GN=Gatd3 PE=1 SV=1		4.21527	4.30082	3.98035	4.54404	4.33312	4.18049	4.46273	4.04784	3.47464	3.86905		0.192688	-0.26777
Phb2	O35129	Prohibitin-2 OS=Mus musculus OX=10090 GN=Phb2 PE=1 SV=1		4.73944	4.54109	4.69347	4.80995	4.84612	4.63731	4.82059	4.60357	4.61866	3.88115		0.246886	-0.213758
Ppfia2	Q8BSS9	Liprin-alpha-2 OS=Mus musculus OX=10090 GN=Ppfia2 PE=1 SV=2		1.98911	1.52447	1.01105	1.70694	1.32793	0.926409	1.20722	1.19865	2.09766	1.8413		0.839546	-0.0576517
Epb41l2	O70318	Band 4.1-like protein 2 OS=Mus musculus OX=10090 GN=Epb41l2 PE=1 SV=2		3.00776	3.18698	2.71881	3.17968	3.02075	2.96019	2.41686	2.49366	2.0668	2.93865		0.0454171	-0.447564
Ywhah	P68510	14-3-3 protein eta OS=Mus musculus OX=10090 GN=Ywhah PE=1 SV=2		3.86127	3.86387	3.57645	3.88257	3.96994	3.70301	3.84719	3.87706	3.43688	3.40548		0.178097	-0.176896
L1cam	P11627	Neural cell adhesion molecule L1 OS=Mus musculus OX=10090 GN=L1cam PE=1 SV=1		3.23498	2.9606	2.78492	2.99975	3.05856	3.44092	3.26795	3.30137	2.67552	3.39622		0.219834	0.208635
Pfkl	P12382	ATP-dependent 6-phosphofructokinase, liver type OS=Mus musculus OX=10090 GN=Pfkl PE=1 SV=4		2.33044	2.0126	2.86245	2.59951	2.56479	2.67668	2.97024	2.16466	2.2751	1.80041		0.708116	-0.0965425
Cct4	P80315	T-complex protein 1 subunit delta OS=Mus musculus OX=10090 GN=Cct4 PE=1 SV=3		2.92929	2.91682	3.32562	3.00745	3.02518	3.20935	2.88663	3.34422	2.87293	1.54262		0.435946	-0.269721
Sorbs2	Q3UTJ2	Sorbin and SH3 domain-containing protein 2 OS=Mus musculus OX=10090 GN=Sorbs2 PE=1 SV=2		2.07289	2.58822	2.15397	2.3119	2.35342	1.42924	1.41564	1.44301	1.32147	1.61418		2.98428e-05	-0.851372
Sfxn1	Q99JR1	Sideroflexin-1 OS=Mus musculus OX=10090 GN=Sfxn1 PE=1 SV=3		3.74396	3.99801	3.65634	4.01673	3.66922	3.65285	4.02604	3.73963	3.32817	4.00063		0.66589	-0.0673914
Rab1b	Q9D1G1	Ras-related protein Rab-1B OS=Mus musculus OX=10090 GN=Rab1b PE=1 SV=1		3.03151	3.13941	2.85593	3.2206	3.22058	3.10374	3.48597	3.21008	2.19561	2.57189		0.479255	-0.180147
Sucla2	Q9Z2I9	Succinate--CoA ligase [ADP-forming] subunit beta, mitochondrial OS=Mus musculus OX=10090 GN=Sucla2 PE=1 SV=2		5.56605	5.00924	5.21838	5.52506	5.45492	5.22059	5.57512	5.05098	5.21431	4.53267		0.271208	-0.236
Pde2a	Q922S4	cGMP-dependent 3',5'-cyclic phosphodiesterase OS=Mus musculus OX=10090 GN=Pde2a PE=1 SV=4		2.96031	2.80797	2.6348	3.11054	3.09142	2.7373	3.16725	3.0277	2.55873	2.93888		0.808784	-0.035037
Sod1	P08228	Superoxide dismutase [Cu-Zn] OS=Mus musculus OX=10090 GN=Sod1 PE=1 SV=2		5.54607	5.2474	5.30179	5.43548	5.10634	5.24457	5.37224	5.25187	4.53731	4.93464		0.16389	-0.259291
Acsl6	Q91WC3	Long-chain-fatty-acid--CoA ligase 6 OS=Mus musculus OX=10090 GN=Acsl6 PE=1 SV=1		3.21398	1.64644	2.67968	2.97302	2.84836	2.66068	2.82924	2.18524	2.23241	1.19247		0.283087	-0.452287
Rab14	Q91V41	Ras-related protein Rab-14 OS=Mus musculus OX=10090 GN=Rab14 PE=1 SV=3		4.25137	4.06492	4.05533	4.34163	4.04626	4.27863	4.37884	4.02521	3.6038	2.93465		0.288726	-0.307676
Pdhx	Q8BKZ9	Pyruvate dehydrogenase protein X component, mitochondrial OS=Mus musculus OX=10090 GN=Pdhx PE=1 SV=1		3.96363	3.73732	3.70153	4.06338	4.01529	3.72828	4.07001	3.73193	2.83433	3.33967		0.150851	-0.355385
Actbl2	Q8BFZ3	Beta-actin-like protein 2 OS=Mus musculus OX=10090 GN=Actbl2 PE=1 SV=1		0.177328	-0.847771	-0.0150871	-0.43112	-0.280112	-0.145441	-0.179077	-0.2892	-0.83761	-1.02996		0.41833	-0.216905
Iars2	Q8BIJ6	Isoleucine--tRNA ligase, mitochondrial OS=Mus musculus OX=10090 GN=Iars2 PE=1 SV=1		2.64478	2.54397	2.61352	3.00557	2.81568	2.66492	2.93481	2.51665	2.03991	1.91159		0.175355	-0.311126
Atp5pb	Q9CQQ7	ATP synthase F(0) complex subunit B1, mitochondrial OS=Mus musculus OX=10090 GN=Atp5pb PE=1 SV=1		5.00665	4.40896	4.78737	5.23314	5.15345	4.93606	5.10909	4.42419	3.73641	3.25811		0.140245	-0.625141
P4hb	P09103	Protein disulfide-isomerase OS=Mus musculus OX=10090 GN=P4hb PE=1 SV=2		3.49126	3.62284	3.75181	3.30569	3.4806	3.7369	3.34379	3.88455	3.47969	3.45796		0.697798	0.050136
Ogt	Q8CGY8	UDP-N-acetylglucosamine--peptide N-acetylglucosaminyltransferase 110 kDa subunit OS=Mus musculus OX=10090 GN=Ogt PE=1 SV=2		2.71665	1.60135	2.60951	2.81477	2.63005	2.27897	2.50642	2.128	2.06629	1.01777		0.198819	-0.474975
Gria3	Q9Z2W9	Glutamate receptor 3 OS=Mus musculus OX=10090 GN=Gria3 PE=1 SV=2		3.01354	3.05657	2.96677	3.09046	3.11708	2.58182	2.84708	2.56484	2.74023	2.60235		0.000240498	-0.381619
Ndufa8	Q9DCJ5	NADH dehydrogenase [ubiquinone] 1 alpha subcomplex subunit 8 OS=Mus musculus OX=10090 GN=Ndufa8 PE=1 SV=3		4.52995	4.8098	4.30238	4.71164	4.66547	4.3466	5.00459	4.63435	4.07732	5.49113		0.695531	0.106948
Sv2a	Q9JIS5	Synaptic vesicle glycoprotein 2A OS=Mus musculus OX=10090 GN=Sv2a PE=1 SV=1		5.50194	5.66454	5.12584	5.81956	5.70425	5.30827	5.8913	5.59154	4.91434	6.10803		0.998316	-0.000529289
Septin3	Q9Z1S5	Neuronal-specific septin-3 OS=Mus musculus OX=10090 GN=Septin3 PE=1 SV=2		4.75678	4.45184	4.50922	4.79931	4.74008	4.75684	5.29619	4.31745	4.33739	3.8269		0.588308	-0.144491
Ppp2ca	P63330	Serine/threonine-protein phosphatase 2A catalytic subunit alpha isoform OS=Mus musculus OX=10090 GN=Ppp2ca PE=1 SV=1		2.26656	2.20797	1.99527	2.34385	2.54346	2.19057	2.78329	2.18669	1.74118	1.12862		0.38537	-0.265351
Cisd1	Q91WS0	CDGSH iron-sulfur domain-containing protein 1 OS=Mus musculus OX=10090 GN=Cisd1 PE=1 SV=1		4.95317	4.73168	4.74175	4.95573	4.84225	4.86278	5.00504	4.74903	4.02034	4.44418		0.244219	-0.228644
Ezr	P26040	Ezrin OS=Mus musculus OX=10090 GN=Ezr PE=1 SV=3		2.63947	2.4939	2.68897	2.59667	2.84122	2.74567	2.484	2.73862	2.57071	2.36294		0.464893	-0.0716616
Cct5	P80316	T-complex protein 1 subunit epsilon OS=Mus musculus OX=10090 GN=Cct5 PE=1 SV=1		2.88476	2.77802	2.79267	2.72306	2.65079	2.90243	2.71756	3.07637	2.49646	2.69202		0.919141	0.0111094
Coro1a	O89053	Coronin-1A OS=Mus musculus OX=10090 GN=Coro1a PE=1 SV=5		4.44006	3.44088	4.22647	4.18615	4.29644	4.20524	4.58888	3.47411	4.56891	2.41199		0.565737	-0.268173
Pacs1	Q8K212	Phosphofurin acidic cluster sorting protein 1 OS=Mus musculus OX=10090 GN=Pacs1 PE=1 SV=2		1.92622	2.04939	2.07613	1.98479	2.32673	2.28144	2.32042	1.97181	1.32925	2.20826		0.803432	-0.0504145
Kpnb1	P70168	Importin subunit beta-1 OS=Mus musculus OX=10090 GN=Kpnb1 PE=1 SV=2		2.43035	3.05375	2.81249	2.90205	2.77094	2.71489	2.97538	2.94354	2.44175	2.94407		0.946612	0.0100111
Lmna	P48678	Prelamin-A/C OS=Mus musculus OX=10090 GN=Lmna PE=1 SV=2		3.862	4.07281	4.49034	3.4532	3.71182	4.06215	2.6997	4.40301	4.12496	2.84896		0.483223	-0.290278
Adam22	Q9R1V6	Disintegrin and metalloproteinase domain-containing protein 22 OS=Mus musculus OX=10090 GN=Adam22 PE=1 SV=2		2.07822	1.34069	1.53172	1.97432	2.23433	2.29183	2.70092	1.10267	1.77501	1.68217		0.812876	0.078665
Dnm2	P39054	Dynamin-2 OS=Mus musculus OX=10090 GN=Dnm2 PE=1 SV=2		-0.928926	-0.795073	0.0906219	-0.31546	0.0841169	-0.262953	-0.11503	-0.810745	-1.08325	NaN		0.554581	-0.195051
Napa	Q9DB05	Alpha-soluble NSF attachment protein OS=Mus musculus OX=10090 GN=Napa PE=1 SV=1		2.643	1.79819	2.1783	2.24188	2.40518	2.51399	2.79959	1.69885	2.46373	1.70782		0.9518	-0.0165133
Lonp1	Q8CGK3	Lon protease homolog, mitochondrial OS=Mus musculus OX=10090 GN=Lonp1 PE=1 SV=2		2.4805	2.49958	2.59322	2.70219	2.46687	2.24068	2.85281	2.33193	1.6023	1.13904		0.12686	-0.515117
Aldh2	P47738	Aldehyde dehydrogenase, mitochondrial OS=Mus musculus OX=10090 GN=Aldh2 PE=1 SV=1		2.66918	2.32247	2.60047	2.93509	2.95502	2.83458	2.99358	2.5605	3.19167	2.66086		0.378721	0.151791
Astn1	Q61137	Astrotactin-1 OS=Mus musculus OX=10090 GN=Astn1 PE=1 SV=4		1.48216	1.6182	1.13663	1.43406	1.73827	1.35026	1.32022	1.03195	-0.133699	0.819183		0.0702338	-0.604281
Ntm	Q99PJ0	Neurotrimin OS=Mus musculus OX=10090 GN=Ntm PE=1 SV=2		4.40745	4.66317	4.4592	4.62552	4.73757	4.47987	4.65283	4.26987	3.70118	4.48693		0.179759	-0.260446
Calr	P14211	Calreticulin OS=Mus musculus OX=10090 GN=Calr PE=1 SV=1		3.58941	2.90366	3.48983	3.19084	3.63272	3.5903	3.55286	3.16784	3.44432	1.56012		0.484708	-0.298206
Lin7a	Q8JZS0	Protein lin-7 homolog A OS=Mus musculus OX=10090 GN=Lin7a PE=1 SV=2		3.81316	3.92457	3.69102	3.75193	3.94536	3.68427	3.94751	3.627	3.13297	4.31594		0.687959	-0.083671
Nrcam	Q810U4	Neuronal cell adhesion molecule OS=Mus musculus OX=10090 GN=Nrcam PE=1 SV=2		2.95044	2.97075	2.85086	2.82499	3.12977	3.08254	3.14481	2.87633	2.45263	2.52722		0.419134	-0.128653
Gap43	P06837	Neuromodulin OS=Mus musculus OX=10090 GN=Gap43 PE=1 SV=1		5.58177	4.62062	4.91252	5.27335	5.38856	5.10665	5.26922	4.59317	4.71443	3.44556		0.183227	-0.529558
Afg3l2	Q8JZQ2	AFG3-like protein 2 OS=Mus musculus OX=10090 GN=Afg3l2 PE=1 SV=1		2.98771	2.7577	2.74282	3.02912	2.8812	2.6264	2.95316	2.92968	2.71156	2.40743		0.223251	-0.154062
Cask	O70589	Peripheral plasma membrane protein CASK OS=Mus musculus OX=10090 GN=Cask PE=1 SV=2		2.41227	2.32068	2.14187	2.29056	2.39851	2.31738	2.28011	2.26772	1.83868	2.13026		0.184223	-0.145947
Atp12a	Q9Z1W8	Potassium-transporting ATPase alpha chain 2 OS=Mus musculus OX=10090 GN=Atp12a PE=1 SV=3		NaN	NaN	NaN	NaN	NaN	NaN	NaN	NaN	NaN	NaN		NaN	0
Hnrnpa1	P49312	Heterogeneous nuclear ribonucleoprotein A1 OS=Mus musculus OX=10090 GN=Hnrnpa1 PE=1 SV=2		3.90176	4.10048	4.31491	3.57207	3.92668	4.0137	3.06577	4.4892	4.07464	2.84616		0.455962	-0.265285
Msn	P26041	Moesin OS=Mus musculus OX=10090 GN=Msn PE=1 SV=3		3.14315	3.32103	3.63451	3.20918	3.47831	3.6981	3.35269	3.69245	3.45064	3.04126		0.569099	0.0897913
Dlgap3	Q6PFD5	Disks large-associated protein 3 OS=Mus musculus OX=10090 GN=Dlgap3 PE=1 SV=1		2.85576	3.27645	2.90861	3.10708	3.0461	2.44826	2.4047	2.75197	2.5241	3.02477		0.0178571	-0.408037
Pdcd6ip	Q9WU78	Programmed cell death 6-interacting protein OS=Mus musculus OX=10090 GN=Pdcd6ip PE=1 SV=3		2.30915	1.44344	2.33378	2.00452	2.28668	1.97642	1.86873	1.94226	1.94839	1.39229		0.249904	-0.249894
Etfb	Q9DCW4	Electron transfer flavoprotein subunit beta OS=Mus musculus OX=10090 GN=Etfb PE=1 SV=3		3.75565	4.02513	3.63876	4.2595	4.00506	3.92896	3.98074	4.00851	3.38528	2.8176		0.257297	-0.312602
Tcp1	P11983	T-complex protein 1 subunit alpha OS=Mus musculus OX=10090 GN=Tcp1 PE=1 SV=3		3.10099	2.63711	3.10066	2.85116	2.9348	3.1773	3.01598	3.15422	2.83861	2.00103		0.718406	-0.0875208
Ncdn	Q9Z0E0	Neurochondrin OS=Mus musculus OX=10090 GN=Ncdn PE=1 SV=1		2.71514	2.48087	2.64862	2.68683	2.70619	2.98693	3.44703	2.311	2.97448	1.8583		0.816665	0.0680147
Plxna4	Q80UG2	Plexin-A4 OS=Mus musculus OX=10090 GN=Plxna4 PE=1 SV=3		1.94126	1.78786	1.63735	1.67925	1.81017	1.87552	1.89277	1.48388	1.37496	2.18532		0.957258	-0.00868549
Flnb	Q80X90	Filamin-B OS=Mus musculus OX=10090 GN=Flnb PE=1 SV=3		1.51472	1.24882	2.00503	0.962671	1.51309	1.45508	0.284636	1.81579	1.71461	-0.293505		0.349245	-0.453544
Pkp4	Q68FH0	Plakophilin-4 OS=Mus musculus OX=10090 GN=Pkp4 PE=1 SV=1		1.3187	1.14141	1.31748	1.47818	1.30968	1.05854	1.23015	1.1468	0.536198	1.51494		0.236169	-0.215766
Glg1	Q61543	Golgi apparatus protein 1 OS=Mus musculus OX=10090 GN=Glg1 PE=1 SV=1		1.53613	1.09569	0.952473	0.951574	0.650657	1.20655	1.83305	0.894375	0.639381	0.72768		0.931929	0.0229017
Lsamp	Q8BLK3	Limbic system-associated membrane protein OS=Mus musculus OX=10090 GN=Lsamp PE=1 SV=1		4.7836	5.19686	4.59347	4.7698	4.75765	4.90616	4.86458	4.99299	3.8977	5.37289		0.960755	-0.0134123
Cap1	P40124	Adenylyl cyclase-associated protein 1 OS=Mus musculus OX=10090 GN=Cap1 PE=1 SV=4		3.01203	2.04867	2.77427	3.19002	3.0799	2.25756	2.56142	2.1929	1.93669	0.937614		0.0404255	-0.843744
Rac1	P63001	Ras-related C3 botulinum toxin substrate 1 OS=Mus musculus OX=10090 GN=Rac1 PE=1 SV=1		5.62202	5.54797	5.46609	5.57753	5.64642	5.62902	5.76007	5.4231	5.17534	4.83683		0.252399	-0.207134
Atp6v1b1	Q91YH6	V-type proton ATPase subunit B, kidney isoform OS=Mus musculus OX=10090 GN=Atp6v1b1 PE=1 SV=1		NaN	NaN	NaN	NaN	NaN	NaN	NaN	NaN	NaN	NaN		NaN	0
Dbn1	Q9QXS6	Drebrin OS=Mus musculus OX=10090 GN=Dbn1 PE=1 SV=4		2.46934	2.53034	2.39797	2.53425	2.63464	2.46151	2.56498	2.56649	2.03187	2.55403		0.501132	-0.0775312
Anxa2	P07356	Annexin A2 OS=Mus musculus OX=10090 GN=Anxa2 PE=1 SV=2		3.93707	4.22077	4.61066	3.6612	3.87805	4.32759	3.26454	4.70676	4.30497	2.89683		0.685049	-0.161413
Sncb	Q91ZZ3	Beta-synuclein OS=Mus musculus OX=10090 GN=Sncb PE=1 SV=1		5.99514	5.87183	5.70585	6.15282	6.21926	5.31174	6.04462	5.82625	5.62522	5.72935		0.102163	-0.281544
Clasp2	Q8BRT1	CLIP-associating protein 2 OS=Mus musculus OX=10090 GN=Clasp2 PE=1 SV=1		1.99204	1.59446	1.32969	1.84726	1.68676	1.62099	2.04172	1.51187	1.29884	1.77627		0.817807	-0.0401052
Hnrnpk	P61979	Heterogeneous nuclear ribonucleoprotein K OS=Mus musculus OX=10090 GN=Hnrnpk PE=1 SV=1		3.68156	4.05743	4.23975	3.60308	3.78209	4.13883	2.9625	4.53517	4.02995	2.66846		0.602849	-0.205799
Tpm1	P58771	Tropomyosin alpha-1 chain OS=Mus musculus OX=10090 GN=Tpm1 PE=1 SV=1		2.05119	2.27736	1.71976	2.47063	2.26076	1.78087	2.14837	2.31005	0.515417	2.82842		0.574709	-0.239314
Pdxk	Q8K183	Pyridoxal kinase OS=Mus musculus OX=10090 GN=Pdxk PE=1 SV=1		2.84996	3.16353	2.58138	3.25452	2.92248	2.94502	3.21871	3.08323	2.32601	3.0693		0.898573	-0.0259184
Acaa2	Q8BWT1	3-ketoacyl-CoA thiolase, mitochondrial OS=Mus musculus OX=10090 GN=Acaa2 PE=1 SV=3		1.19161	1.04948	0.750576	1.64841	1.67371	1.18514	1.57147	0.928257	1.34134	0.654543		0.610249	-0.126608
Ndufa13	Q9ERS2	NADH dehydrogenase [ubiquinone] 1 alpha subcomplex subunit 13 OS=Mus musculus OX=10090 GN=Ndufa13 PE=1 SV=3		3.76756	4.30164	3.59088	4.13459	3.90938	3.62144	4.07683	3.95709	2.9072	4.29581		0.553137	-0.169139
Cyfip1	Q7TMB8	Cytoplasmic FMR1-interacting protein 1 OS=Mus musculus OX=10090 GN=Cyfip1 PE=1 SV=1		-0.112961	-0.964512	-0.843378	-0.31782	-0.0103006	-0.409977	-0.16975	-0.482496	-0.414925	-1.83529		0.565588	-0.212693
Ajm1	A2AJA9	Apical junction component 1 homolog OS=Mus musculus OX=10090 GN=Ajm1 PE=1 SV=1		1.90556	2.3362	2.30818	2.21318	2.21052	2.00922	1.83555	1.95535	1.8955	2.49025		0.292235	-0.157554
Ckap5	A2AGT5	Cytoskeleton-associated protein 5 OS=Mus musculus OX=10090 GN=Ckap5 PE=1 SV=1		0.87187	1.01832	0.284298	0.926159	1.00344	0.823301	1.0255	0.618263	-0.165667	0.838802		0.461851	-0.192779
Cct6a	P80317	T-complex protein 1 subunit zeta OS=Mus musculus OX=10090 GN=Cct6a PE=1 SV=3		3.04315	2.90842	3.20469	2.97001	2.89041	3.2921	3.23961	3.0996	2.96166	1.997		0.735635	-0.0853407
Negr1	Q80Z24	Neuronal growth regulator 1 OS=Mus musculus OX=10090 GN=Negr1 PE=1 SV=1		3.96667	4.28081	3.73142	4.03613	4.14616	3.80643	4.07517	3.91704	3.09145	3.95166		0.217975	-0.26389
Cct7	P80313	T-complex protein 1 subunit eta OS=Mus musculus OX=10090 GN=Cct7 PE=1 SV=1		3.061	2.84365	3.07433	2.9576	2.90696	3.07965	2.81419	3.18612	2.87735	2.19174		0.459221	-0.138899
Ppp2cb	P62715	Serine/threonine-protein phosphatase 2A catalytic subunit beta isoform OS=Mus musculus OX=10090 GN=Ppp2cb PE=1 SV=1		NaN	NaN	NaN	NaN	NaN	NaN	NaN	NaN	NaN	NaN		NaN	0
Park7	Q99LX0	Parkinson disease protein 7 homolog OS=Mus musculus OX=10090 GN=Park7 PE=1 SV=1		3.14559	2.88822	3.50033	3.15124	3.12014	3.22294	2.84301	3.2916	2.84246	1.81376		0.23924	-0.358351
Atp8a1	P70704	Phospholipid-transporting ATPase IA OS=Mus musculus OX=10090 GN=Atp8a1 PE=1 SV=2		3.02199	2.43759	2.50516	2.94039	2.97447	2.85191	3.40802	2.42126	2.38902	1.62198		0.47894	-0.23748
Atp5f1c	Q91VR2	ATP synthase subunit gamma, mitochondrial OS=Mus musculus OX=10090 GN=Atp5f1c PE=1 SV=1		5.04579	4.07788	4.82403	4.94888	4.9678	4.8436	5.01738	4.22204	4.63533	2.89685		0.315132	-0.44984
Sv2b	Q8BG39	Synaptic vesicle glycoprotein 2B OS=Mus musculus OX=10090 GN=Sv2b PE=1 SV=1		4.50128	4.25465	4.43315	4.7021	4.7515	4.23867	4.66463	4.25715	3.39502	3.95167		0.0988269	-0.427107
Abi1	Q8CBW3	Abl interactor 1 OS=Mus musculus OX=10090 GN=Abi1 PE=1 SV=3		2.46922	3.51554	2.08153	2.79884	2.54743	2.46002	2.57329	2.47412	1.59279	3.75393		0.796537	-0.111682
Vdac3	Q60931	Voltage-dependent anion-selective channel protein 3 OS=Mus musculus OX=10090 GN=Vdac3 PE=1 SV=1		5.66021	3.75372	5.2955	5.35408	5.6165	5.35246	5.70612	4.5089	5.61041	2.06709		0.542286	-0.487007
Clip2	Q9Z0H8	CAP-Gly domain-containing linker protein 2 OS=Mus musculus OX=10090 GN=Clip2 PE=1 SV=2		1.1878	1.05756	1.16081	1.28117	1.07315	1.12134	1.16042	0.894745	0.36627	0.325285		0.0751277	-0.378486
Ppm1h	Q3UYC0	Protein phosphatase 1H OS=Mus musculus OX=10090 GN=Ppm1h PE=1 SV=1		1.66076	1.8238	1.13326	1.37491	1.44007	1.24546	1.92243	1.92925	1.2214	2.22972		0.369594	0.223094
Prdx1	P35700	Peroxiredoxin-1 OS=Mus musculus OX=10090 GN=Prdx1 PE=1 SV=1		5.23302	5.17768	5.36661	5.16156	5.12658	5.34114	5.03655	5.53329	5.14965	4.0957		0.491574	-0.181824
Grin2a	P35436	Glutamate receptor ionotropic, NMDA 2A OS=Mus musculus OX=10090 GN=Grin2a PE=1 SV=2		1.8113	1.82406	1.78405	1.99386	1.9243	1.3894	0.979094	1.5503	-0.105631	1.5759		0.0374589	-0.789699
Slc4a4	O88343	Electrogenic sodium bicarbonate cotransporter 1 OS=Mus musculus OX=10090 GN=Slc4a4 PE=1 SV=2		2.88592	2.14597	2.60667	3.05216	2.59976	2.45055	2.66609	2.38785	1.60679	1.54127		0.0948946	-0.527588
Hnrnpa2b1	O88569	Heterogeneous nuclear ribonucleoproteins A2/B1 OS=Mus musculus OX=10090 GN=Hnrnpa2b1 PE=1 SV=2		4.03631	4.14017	4.54772	3.65239	3.85319	4.20462	3.05984	4.79447	4.24329	2.95632		0.632185	-0.194244
Cmpk1	Q9DBP5	UMP-CMP kinase OS=Mus musculus OX=10090 GN=Cmpk1 PE=1 SV=1		2.76515	2.60188	2.64414	3.02872	2.93347	2.67968	3.11004	3.02127	2.20108	2.87252		0.9243	-0.0177534
Madd	Q80U28	MAP kinase-activating death domain protein OS=Mus musculus OX=10090 GN=Madd PE=1 SV=2		1.40458	0.693741	1.10232	1.49442	1.31449	1.06467	1.74097	0.86907	0.787365	0.275089		0.385137	-0.254478
Dpp6	Q9Z218	Dipeptidyl aminopeptidase-like protein 6 OS=Mus musculus OX=10090 GN=Dpp6 PE=1 SV=1		2.9221	1.90502	2.55577	2.68072	2.9044	2.82003	2.89316	2.00649	1.90645	1.46613		0.292103	-0.375147
Cadm2	Q8BLQ9	Cell adhesion molecule 2 OS=Mus musculus OX=10090 GN=Cadm2 PE=1 SV=2		4.68082	4.59149	4.46005	4.61094	4.7065	4.65453	4.77367	4.36419	3.87782	3.92569		0.16077	-0.290779
Icam5	Q60625	Intercellular adhesion molecule 5 OS=Mus musculus OX=10090 GN=Icam5 PE=1 SV=2		4.02002	4.23885	3.84481	3.94824	4.03818	3.87196	4.10247	3.71943	3.00566	4.46797		0.483023	-0.184525
Rab7a	P51150	Ras-related protein Rab-7a OS=Mus musculus OX=10090 GN=Rab7a PE=1 SV=2		3.80358	3.25481	3.61584	3.6941	3.78087	3.77599	3.68177	3.24095	3.73215	2.51964		0.379544	-0.239743
Uqcrfs1	Q9CR68	Cytochrome b-c1 complex subunit Rieske, mitochondrial OS=Mus musculus OX=10090 GN=Uqcrfs1 PE=1 SV=1		4.95601	4.66506	4.5727	5.04891	5.05466	4.83268	4.98256	4.38674	4.66621	4.69264		0.327692	-0.147303
Ldha	P06151	L-lactate dehydrogenase A chain OS=Mus musculus OX=10090 GN=Ldha PE=1 SV=3		5.34743	4.78126	5.16483	5.23413	5.35976	5.04313	5.28449	4.89882	5.24952	4.14037		0.30733	-0.254215
Krt8	P11679	Keratin, type II cytoskeletal 8 OS=Mus musculus OX=10090 GN=Krt8 PE=1 SV=4		5.22343	5.38426	5.72041	5.01242	5.14202	5.29032	4.00302	5.85616	5.24508	4.47602		0.382988	-0.32239
Cttn	Q60598	Src substrate cortactin OS=Mus musculus OX=10090 GN=Cttn PE=1 SV=2		3.24961	3.44525	3.49005	3.50544	3.36698	3.13758	3.32215	3.39476	2.88276	3.20907		0.0576026	-0.222201
Sirpa	P97797	Tyrosine-protein phosphatase non-receptor type substrate 1 OS=Mus musculus OX=10090 GN=Sirpa PE=1 SV=2		4.52784	4.20094	4.32203	4.38542	4.42688	4.46678	4.70372	4.33024	3.13959	3.4545		0.286416	-0.353655
Pebp1	P70296	Phosphatidylethanolamine-binding protein 1 OS=Mus musculus OX=10090 GN=Pebp1 PE=1 SV=3		4.90684	3.97212	4.59711	4.85362	4.78267	4.53798	4.92868	4.28285	4.18722	2.5265		0.268948	-0.529824
Atad3	Q925I1	ATPase family AAA domain-containing protein 3 OS=Mus musculus OX=10090 GN=Atad3 PE=1 SV=1		1.68371	1.63988	0.554886	2.32755	1.81618	1.66757	1.93764	1.97042	1.11271	2.15521		0.643633	0.164268
Plppr4	Q7TME0	Phospholipid phosphatase-related protein type 4 OS=Mus musculus OX=10090 GN=Plppr4 PE=1 SV=2		3.09323	2.62557	2.18674	2.3921	2.46926	2.12926	1.75018	1.78617	0.358255	2.39634		0.0531757	-0.869342
Cpne6	Q9Z140	Copine-6 OS=Mus musculus OX=10090 GN=Cpne6 PE=1 SV=1		2.81096	2.95558	2.70071	3.07273	2.89766	2.8602	3.50391	3.40398	1.73906	2.64384		0.86361	-0.0573324
Kif21a	Q9QXL2	Kinesin-like protein KIF21A OS=Mus musculus OX=10090 GN=Kif21a PE=1 SV=2		0.724131	-0.0938892	0.494616	0.980608	0.366738	0.750622	1.28033	0.576708	-0.0832577	0.475998		0.720128	0.10564
Slc4a10	Q5DTL9	Sodium-driven chloride bicarbonate exchanger OS=Mus musculus OX=10090 GN=Slc4a10 PE=1 SV=2		2.34476	1.84883	2.53018	2.39622	2.86614	2.47834	2.43183	1.71836	1.44008	2.28343		0.252512	-0.326817
Actr1a	P61164	Alpha-centractin OS=Mus musculus OX=10090 GN=Actr1a PE=1 SV=1		2.56254	2.73765	2.71891	2.67511	2.56439	2.84964	3.16755	2.76967	2.38889	2.92456		0.23831	0.168343
Slc25a11	Q9CR62	Mitochondrial 2-oxoglutarate/malate carrier protein OS=Mus musculus OX=10090 GN=Slc25a11 PE=1 SV=3		5.06868	4.08995	4.28533	4.76853	4.62595	4.41692	4.90776	4.1427	4.42551	3.14771		0.321123	-0.359569
Ndufs6	P52503	NADH dehydrogenase [ubiquinone] iron-sulfur protein 6, mitochondrial OS=Mus musculus OX=10090 GN=Ndufs6 PE=1 SV=2		4.68109	4.88607	4.55076	4.86212	4.83476	4.59136	4.93716	4.69602	4.31697	5.14889		0.877771	-0.0248774
Cit	P49025	Citron Rho-interacting kinase OS=Mus musculus OX=10090 GN=Cit PE=1 SV=3		1.46894	1.71304	1.24346	1.7534	1.6054	1.28758	1.38491	1.53602	0.49663	0.771152		0.0670295	-0.461588
Vapa	Q9WV55	Vesicle-associated membrane protein-associated protein A OS=Mus musculus OX=10090 GN=Vapa PE=1 SV=2		3.64648	3.3343	3.28116	3.67713	3.66486	3.44181	3.73947	3.20058	2.73404	3.31494		0.243941	-0.23462
Trio	Q0KL02	Triple functional domain protein OS=Mus musculus OX=10090 GN=Trio PE=1 SV=3		-0.219793	-0.0996227	-1.00377	-0.65987	-0.811986	-0.724874	-0.455135	-0.809536	-1.23071	-1.27896		0.182032	-0.340836
Ak1	Q9R0Y5	Adenylate kinase isoenzyme 1 OS=Mus musculus OX=10090 GN=Ak1 PE=1 SV=1		2.73499	2.74722	2.63444	3.01173	2.79483	2.75359	2.83526	2.86776	2.00938	2.36043		0.251171	-0.219357
Aldh1l1	Q8R0Y6	Cytosolic 10-formyltetrahydrofolate dehydrogenase OS=Mus musculus OX=10090 GN=Aldh1l1 PE=1 SV=1		1.85679	1.49561	1.38581	2.08036	1.993	1.556	1.80532	1.2087	1.39959	1.3167		0.114134	-0.305053
Rapgef2	Q8CHG7	Rap guanine nucleotide exchange factor 2 OS=Mus musculus OX=10090 GN=Rapgef2 PE=1 SV=2		0.70969	1.24919	0.910086	0.917124	1.17021	0.75285	0.703964	1.02072	-0.395359	0.613401		0.122744	-0.452143
Ddah1	Q9CWS0	N(G),N(G)-dimethylarginine dimethylaminohydrolase 1 OS=Mus musculus OX=10090 GN=Ddah1 PE=1 SV=3		3.01004	3.32183	2.82577	3.2851	3.21574	2.81397	2.97292	2.83438	2.55858	2.99607		0.0409827	-0.296514
Pgm1	Q9D0F9	Phosphoglucomutase-1 OS=Mus musculus OX=10090 GN=Pgm1 PE=1 SV=4		2.6801	1.87616	2.33676	2.77173	2.40514	2.37856	2.42791	1.85686	1.89065	1.32293		0.124721	-0.438598
Atp1b2	P14231	Sodium/potassium-transporting ATPase subunit beta-2 OS=Mus musculus OX=10090 GN=Atp1b2 PE=1 SV=2		5.04312	4.72833	4.93272	5.18966	4.92508	5.16168	5.03306	4.89279	4.77385	4.13583		0.42097	-0.164339
Eno3	P21550	Beta-enolase OS=Mus musculus OX=10090 GN=Eno3 PE=1 SV=3		3.60201	3.69987	3.89309	3.40387	3.18834	3.71045	3.49094	3.97106	3.7853	2.47469		0.813466	-0.0709497
Dbnl	Q62418	Drebrin-like protein OS=Mus musculus OX=10090 GN=Dbnl PE=1 SV=2		1.80839	2.13619	1.65859	2.29295	2.11121	1.80635	1.83408	2.23346	1.07437	3.01369		0.97918	-0.00907764
Slc9a3r1	P70441	Na(+)/H(+) exchange regulatory cofactor NHE-RF1 OS=Mus musculus OX=10090 GN=Slc9a3r1 PE=1 SV=3		3.46587	3.45258	3.3504	3.66685	3.41315	3.21962	2.99317	3.16666	2.78557	3.36481		0.0122716	-0.363805
Rpl4	Q9D8E6	60S ribosomal protein L4 OS=Mus musculus OX=10090 GN=Rpl4 PE=1 SV=3		2.65288	2.75048	3.06088	2.50281	2.70378	2.92597	2.00946	3.35981	2.83358	1.86827		0.664402	-0.134747
Septin2	P42208	Septin-2 OS=Mus musculus OX=10090 GN=Septin2 PE=1 SV=2		1.15866	1.5278	1.32562	1.7257	1.56811	1.43069	1.45038	1.20075	1.20837	0.716318		0.154288	-0.259876
Cltb	Q6IRU5	Clathrin light chain B OS=Mus musculus OX=10090 GN=Cltb PE=1 SV=1		4.37161	3.5097	4.16748	4.46541	4.47308	4.04437	4.29575	3.78672	4.15318	3.14692		0.283312	-0.312069
Rab2a	P53994	Ras-related protein Rab-2A OS=Mus musculus OX=10090 GN=Rab2a PE=1 SV=1		3.51524	2.45308	3.06917	3.17662	3.46925	3.29092	3.69641	2.66738	2.88081	0.964226		0.413009	-0.436724
Aars1	Q8BGQ7	Alanine--tRNA ligase, cytoplasmic OS=Mus musculus OX=10090 GN=Aars1 PE=1 SV=1		2.03194	2.18197	2.39655	2.24655	2.18872	2.46457	2.06106	2.43956	2.04669	1.70716		0.68003	-0.0653376
Pip5k1c	O70161	Phosphatidylinositol 4-phosphate 5-kinase type-1 gamma OS=Mus musculus OX=10090 GN=Pip5k1c PE=1 SV=2		2.00282	2.11593	1.81123	2.21535	2.10923	1.49675	2.14039	1.51647	1.35687	2.55284		0.348537	-0.238247
Dlgap1	Q9D415	Disks large-associated protein 1 OS=Mus musculus OX=10090 GN=Dlgap1 PE=1 SV=3		1.90966	1.82189	1.81414	2.10178	2.00271	1.59644	1.79886	1.53793	0.836849	0.594326		0.0260159	-0.657152
Kif1a	P33173	Kinesin-like protein KIF1A OS=Mus musculus OX=10090 GN=Kif1a PE=1 SV=2		0.224056	0.317253	0.457224	0.514997	0.4413	0.234774	1.13463	0.719721	-0.0170574	0.691479		0.459629	0.161743
Ap3d1	O54774	AP-3 complex subunit delta-1 OS=Mus musculus OX=10090 GN=Ap3d1 PE=1 SV=1		1.93158	1.55095	1.78552	2.31869	2.12551	1.89667	2.34016	1.94453	1.28918	1.90613		0.762192	-0.0671186
Ctnna1	P26231	Catenin alpha-1 OS=Mus musculus OX=10090 GN=Ctnna1 PE=1 SV=1		-0.266771	-1.16005	0.00237083	-1.05557	-0.746209	0.311897	-1.24048	-0.647617	0.491205	-1.81113		0.897244	0.0660208
Phgdh	Q61753	D-3-phosphoglycerate dehydrogenase OS=Mus musculus OX=10090 GN=Phgdh PE=1 SV=3		2.9756	3.37763	3.46459	3.00769	2.85701	3.36699	2.62253	3.57618	2.77792	2.90495		0.699625	-0.0867884
Prdx6	O08709	Peroxiredoxin-6 OS=Mus musculus OX=10090 GN=Prdx6 PE=1 SV=3		3.92835	3.73353	4.0001	4.03156	4.0725	3.81354	3.73298	3.64591	3.56373	2.98816		0.0337131	-0.404341
Pip4k2b	Q80XI4	Phosphatidylinositol 5-phosphate 4-kinase type-2 beta OS=Mus musculus OX=10090 GN=Pip4k2b PE=1 SV=1		2.81972	2.62096	2.63385	2.80443	2.80838	2.60413	2.88361	2.67729	1.68821	2.09239		0.156733	-0.348345
Ndufs8	Q8K3J1	NADH dehydrogenase [ubiquinone] iron-sulfur protein 8, mitochondrial OS=Mus musculus OX=10090 GN=Ndufs8 PE=1 SV=1		3.08478	3.55017	2.81768	3.4425	3.24062	3.06451	3.60653	3.19711	2.43234	4.23284		0.813275	0.0795137
Pcmt1	P23506	Protein-L-isoaspartate(D-aspartate) O-methyltransferase OS=Mus musculus OX=10090 GN=Pcmt1 PE=1 SV=3		2.92141	3.16451	2.72858	3.45473	3.3735	2.5959	3.49917	3.09865	2.36382	3.37939		0.600463	-0.141162
Actr2	P61161	Actin-related protein 2 OS=Mus musculus OX=10090 GN=Actr2 PE=1 SV=1		2.78093	2.85932	2.7256	2.76213	2.65232	2.58835	2.77403	2.85998	1.97824	2.58591		0.243623	-0.198758
Mapk1	P63085	Mitogen-activated protein kinase 1 OS=Mus musculus OX=10090 GN=Mapk1 PE=1 SV=3		3.70447	3.84092	3.53184	3.83522	3.71354	3.72612	3.90429	3.81287	2.99389	3.5915		0.504486	-0.119464
Gja1	P23242	Gap junction alpha-1 protein OS=Mus musculus OX=10090 GN=Gja1 PE=1 SV=2		3.2214	3.63235	2.84892	3.55366	2.9041	3.34699	2.92097	2.98508	2.01804	3.22546		0.274496	-0.332776
Sptb	P15508	Spectrin beta chain, erythrocytic OS=Mus musculus OX=10090 GN=Sptb PE=1 SV=4		0.289637	-0.406429	-1.06619	0.0463257	0.289899	-0.223959	0.0437241	0.279215	-2.61963	-2.21844		0.273071	-0.778467
Slc1a3	P56564	Excitatory amino acid transporter 1 OS=Mus musculus OX=10090 GN=Slc1a3 PE=1 SV=2		4.71309	2.78953	3.94075	4.40164	4.5254	4.38989	4.42679	2.85181	4.61537	-0.333839		0.401541	-0.884076
Tf	Q921I1	Serotransferrin OS=Mus musculus OX=10090 GN=Tf PE=1 SV=1		-0.463177	-0.313351	0.626692	-0.781712	-0.100827	2.64541	1.40576	1.22444	0.859657	2.3834		0.00182411	1.91021
Map2k1	P31938	Dual specificity mitogen-activated protein kinase kinase 1 OS=Mus musculus OX=10090 GN=Map2k1 PE=1 SV=2		2.37017	1.99154	2.2569	2.42862	2.59625	2.45034	2.63938	2.1058	1.5196	1.19366		0.26871	-0.34694
Calm2	P0DP27	Calmodulin-2 OS=Mus musculus OX=10090 GN=Calm2 PE=1 SV=1		7.19631	7.10165	7.00471	7.2771	7.15859	7.00796	7.16642	7.05313	6.32262	6.25312		0.0894486	-0.387021
Bdh1	Q80XN0	D-beta-hydroxybutyrate dehydrogenase, mitochondrial OS=Mus musculus OX=10090 GN=Bdh1 PE=1 SV=2		3.37255	3.16451	3.36997	3.57199	3.63798	3.27615	3.80676	3.08231	3.40603	2.9273		0.493873	-0.123691
Add2	Q9QYB8	Beta-adducin OS=Mus musculus OX=10090 GN=Add2 PE=1 SV=4		2.57535	2.62746	2.33012	2.62951	2.48369	2.60504	2.84678	2.46321	1.92408	2.7167		0.917732	-0.0180624
Ppp1ca	P62137	Serine/threonine-protein phosphatase PP1-alpha catalytic subunit OS=Mus musculus OX=10090 GN=Ppp1ca PE=1 SV=1		2.7162	1.91829	2.74687	2.52467	2.48084	2.76694	2.59868	2.17626	2.63203	0.359711		0.454899	-0.370647
Tln1	P26039	Talin-1 OS=Mus musculus OX=10090 GN=Tln1 PE=1 SV=2		0.179058	0.0669327	0.670643	-0.20532	0.187362	0.573257	-0.814699	0.851242	0.350756	-0.55946		0.786437	-0.0995157
Atp6v0d1	P51863	V-type proton ATPase subunit d 1 OS=Mus musculus OX=10090 GN=Atp6v0d1 PE=1 SV=2		5.17517	4.9413	4.97407	5.29983	5.19816	4.93626	5.31028	4.83321	5.05994	4.59146		0.248069	-0.171477
Nrxn1	Q9CS84	Neurexin-1 OS=Mus musculus OX=10090 GN=Nrxn1 PE=1 SV=3		3.04295	4.22168	1.8505	3.17823	3.16637	2.61538	2.91135	1.5906	3.26546	4.04116		0.716521	-0.207157
Phactr1	Q2M3X8	Phosphatase and actin regulator 1 OS=Mus musculus OX=10090 GN=Phactr1 PE=1 SV=1		1.44604	1.99913	1.81609	1.5928	1.38887	1.31342	1.1604	1.60453	0.468702	1.48986		0.0915019	-0.441207
Gstm1	P10649	Glutathione S-transferase Mu 1 OS=Mus musculus OX=10090 GN=Gstm1 PE=1 SV=2		4.58286	3.6328	4.23099	4.44961	4.53311	4.12259	3.97382	3.34229	3.8275	3.26249		0.0449873	-0.580137
Nme1	P15532	Nucleoside diphosphate kinase A OS=Mus musculus OX=10090 GN=Nme1 PE=1 SV=1		5.10995	4.89435	5.07017	5.02048	4.94042	5.02756	4.78	5.09028	4.63116	3.9019		0.176818	-0.320896
Arhgap32	Q811P8	Rho GTPase-activating protein 32 OS=Mus musculus OX=10090 GN=Arhgap32 PE=1 SV=2		0.591074	0.947641	0.812851	0.596525	0.815057	-0.0816956	0.0919304	0.204065	-0.0277119	0.497782		0.00110061	-0.615756
Vsnl1	P62761	Visinin-like protein 1 OS=Mus musculus OX=10090 GN=Vsnl1 PE=1 SV=2		4.30943	3.67082	4.1135	4.20347	4.4758	4.28068	4.42011	3.39969	3.45463	2.23021		0.18701	-0.597538
Tmod2	Q9JKK7	Tropomodulin-2 OS=Mus musculus OX=10090 GN=Tmod2 PE=1 SV=2		1.83946	2.41889	1.72985	2.19988	2.06555	1.93968	2.17752	2.16477	1.9801	2.90022		0.418636	0.181734
Cacna1e	Q61290	Voltage-dependent R-type calcium channel subunit alpha-1E OS=Mus musculus OX=10090 GN=Cacna1e PE=1 SV=1		1.98274	2.33003	1.6918	2.07957	1.96758	1.62471	1.77037	1.69502	1.17318	1.98298		0.0642123	-0.361091
Camkv	Q3UHL1	CaM kinase-like vesicle-associated protein OS=Mus musculus OX=10090 GN=Camkv PE=1 SV=2		3.13765	1.93128	2.86075	2.96118	3.26936	2.60212	3.13623	2.14075	1.82036	1.26347		0.147243	-0.639461
Sccpdh	Q8R127	Saccharopine dehydrogenase-like oxidoreductase OS=Mus musculus OX=10090 GN=Sccpdh PE=1 SV=1		1.98533	1.54545	1.87181	2.15561	2.03858	2.25177	2.59391	1.74455	1.95222	0.845825		0.897254	-0.0416994
Pak3	Q61036	Serine/threonine-protein kinase PAK 3 OS=Mus musculus OX=10090 GN=Pak3 PE=1 SV=2		0.0814896	-1.03583	0.354889	0.46039	0.184155	0.425571	0.729977	-0.110804	-0.486704	-3.24208		0.491844	-0.545828
Cend1	Q9JKC6	Cell cycle exit and neuronal differentiation protein 1 OS=Mus musculus OX=10090 GN=Cend1 PE=1 SV=1		5.81335	5.92637	5.61149	6.21618	6.26038	5.68223	6.05597	5.70408	5.23301	6.88314		0.862734	-0.0538702
Ndufv2	Q9D6J6	NADH dehydrogenase [ubiquinone] flavoprotein 2, mitochondrial OS=Mus musculus OX=10090 GN=Ndufv2 PE=1 SV=2		3.73492	2.85877	3.41908	3.90022	3.88742	3.55344	3.79648	2.96392	2.89334	0.909082		0.21314	-0.73683
Mink1	Q9JM52	Misshapen-like kinase 1 OS=Mus musculus OX=10090 GN=Mink1 PE=1 SV=3		0.641405	1.82598	0.737158	1.13169	1.08788	0.737448	0.172935	1.06547	-0.179214	1.27643		0.207432	-0.470208
Hip1r	Q9JKY5	Huntingtin-interacting protein 1-related protein OS=Mus musculus OX=10090 GN=Hip1r PE=1 SV=2		1.12898	0.58145	0.733074	1.29082	1.15225	0.290844	0.858498	0.212662	0.813673	-1.77456		0.110956	-0.897089
Nsfl1c	Q9CZ44	NSFL1 cofactor p47 OS=Mus musculus OX=10090 GN=Nsfl1c PE=1 SV=1		1.86973	1.56387	1.79653	2.15296	1.99072	1.60014	1.97832	1.84358	1.11901	1.43685		0.161182	-0.279185
Vamp3	P63024	Vesicle-associated membrane protein 3 OS=Mus musculus OX=10090 GN=Vamp3 PE=1 SV=1		NaN	NaN	NaN	NaN	NaN	NaN	NaN	NaN	NaN	NaN		NaN	0
Soga3	Q6NZL0	Protein SOGA3 OS=Mus musculus OX=10090 GN=Soga3 PE=1 SV=2		1.26763	0.759348	0.767601	1.15075	0.830644	0.817041	1.12326	0.707703	0.638197	1.71068		0.847926	0.0441801
Kiaa0513	Q8R0A7	Uncharacterized protein KIAA0513 OS=Mus musculus OX=10090 GN=Kiaa0513 PE=1 SV=1		2.35246	1.66418	2.45739	2.35605	2.46208	2.32315	2.7373	1.68811	1.93444	1.30498		0.395116	-0.260835
Sdhb	Q9CQA3	Succinate dehydrogenase [ubiquinone] iron-sulfur subunit, mitochondrial OS=Mus musculus OX=10090 GN=Sdhb PE=1 SV=1		3.92167	4.04581	3.67541	4.25181	4.0327	3.73165	4.26113	3.83253	3.39923	4.15089		0.557572	-0.110397
Oat	P29758	Ornithine aminotransferase, mitochondrial OS=Mus musculus OX=10090 GN=Oat PE=1 SV=1		-0.138687	0.489874	-0.602545	0.61484	1.02413	1.04679	0.82407	0.996038	0.314226	0.708673		0.152714	0.500437
Rab5c	P35278	Ras-related protein Rab-5C OS=Mus musculus OX=10090 GN=Rab5c PE=1 SV=2		2.62808	2.4676	2.31676	2.48678	2.56632	2.59387	2.81077	2.31152	1.92967	2.24604		0.493767	-0.114731
Itpr1	P11881	Inositol 1,4,5-trisphosphate receptor type 1 OS=Mus musculus OX=10090 GN=Itpr1 PE=1 SV=2		-0.28359	-0.765524	-0.19627	-0.272711	-0.142962	-0.541918	-0.414457	-1.14897	-1.43575	-2.27632		0.0468711	-0.831272
Idh3g	P70404	Isocitrate dehydrogenase [NAD] subunit gamma 1, mitochondrial OS=Mus musculus OX=10090 GN=Idh3g PE=1 SV=1		3.97506	2.93383	3.56436	3.83328	3.70774	3.69897	4.09957	3.0977	3.79774	2.23308		0.579832	-0.217444
Hras	Q61411	GTPase HRas OS=Mus musculus OX=10090 GN=Hras PE=1 SV=2		3.69676	3.73421	3.29171	3.70212	3.65337	3.59834	3.77117	3.50945	2.94591	3.69013		0.520159	-0.112635
Adgrl1	Q80TR1	Adhesion G protein-coupled receptor L1 OS=Mus musculus OX=10090 GN=Adgrl1 PE=1 SV=2		1.12188	1.41103	0.988554	1.3901	1.27731	0.945807	1.15066	0.91058	0.50436	1.3763		0.154798	-0.260232
Idh2	P54071	Isocitrate dehydrogenase [NADP], mitochondrial OS=Mus musculus OX=10090 GN=Idh2 PE=1 SV=3		2.83115	2.72259	2.81475	3.18442	3.09376	3.12596	3.38656	2.86182	3.2473	2.3714		0.737732	0.0692736
Cdc42	P60766	Cell division control protein 42 homolog OS=Mus musculus OX=10090 GN=Cdc42 PE=1 SV=2		3.11497	3.51331	3.38085	3.24128	3.58217	3.19208	3.57475	3.34368	3.97174	3.48355		0.378084	0.146644
Vps35	Q9EQH3	Vacuolar protein sorting-associated protein 35 OS=Mus musculus OX=10090 GN=Vps35 PE=1 SV=1		2.8142	2.43592	2.7388	2.89538	2.806	2.77638	3.04177	2.70271	2.97739	2.39607		0.776817	0.0408049
Auh	Q9JLZ3	Methylglutaconyl-CoA hydratase, mitochondrial OS=Mus musculus OX=10090 GN=Auh PE=1 SV=1		2.94367	2.93825	2.64663	3.37114	2.97235	2.98459	3.34537	2.70676	2.73382	2.35637		0.478907	-0.149026
Samm50	Q8BGH2	Sorting and assembly machinery component 50 homolog OS=Mus musculus OX=10090 GN=Samm50 PE=1 SV=1		2.24541	1.38126	1.88291	2.3259	2.2693	2.04648	2.49534	1.56752	2.13811	0.552488		0.512086	-0.260969
Thy1	P01831	Thy-1 membrane glycoprotein OS=Mus musculus OX=10090 GN=Thy1 PE=1 SV=1		6.63706	6.66978	6.30384	6.44916	6.44745	6.39648	6.60125	6.60639	5.8637	7.26596		0.851939	0.045299
Abi2	P62484	Abl interactor 2 OS=Mus musculus OX=10090 GN=Abi2 PE=1 SV=1		1.59581	2.35072	1.58741	2.03274	1.81119	1.74116	1.67688	1.96802	1.02302	2.48347		0.734796	-0.0970678
Scn2a	B1AWN6	Sodium channel protein type 2 subunit alpha OS=Mus musculus OX=10090 GN=Scn2a PE=1 SV=1		1.42643	0.967752	1.09844	1.52977	1.3408	1.43481	1.5316	1.1976	0.378258	0.693489		0.383795	-0.225486
Aifm1	Q9Z0X1	Apoptosis-inducing factor 1, mitochondrial OS=Mus musculus OX=10090 GN=Aifm1 PE=1 SV=1		1.8449	1.4074	1.55655	1.93952	1.94167	1.65126	1.66791	1.40841	1.38966	1.12672		0.0850995	-0.289218
Canx	P35564	Calnexin OS=Mus musculus OX=10090 GN=Canx PE=1 SV=1		2.72107	2.58087	2.49675	2.90352	2.84577	3.01995	2.981	2.58086	2.05311	2.87239		0.967782	-0.00813313
Cox5b	P19536	Cytochrome c oxidase subunit 5B, mitochondrial OS=Mus musculus OX=10090 GN=Cox5b PE=1 SV=1		5.34644	5.01744	5.5607	5.68304	5.61003	5.53942	5.43583	5.07576	4.85665	4.53081		0.146375	-0.355837
Lap3	Q9CPY7	Cytosol aminopeptidase OS=Mus musculus OX=10090 GN=Lap3 PE=1 SV=3		1.01073	0.871401	1.13892	1.56416	1.23949	1.1212	1.72484	1.37859	1.39801	1.82945		0.0976906	0.325478
[truncated: 5,184 more rows]

## Sheet: 7d
Protein information				Normalized Protein abundance (log2)											Statistics
[truncated: 4,488 more rows]

[truncated: 3 more sheets: eEVs vs cEVs after tMCAO, Significant Proteins, ID]
